# Supplementary material for: Bis(2-hy­droxy­ethanaminium) biphenyl-4,4′-dicarboxyl­ate
Source: Acta Crystallogr Sect E Struct Rep Online. 2011 May 7;67(Pt 6):o1337. doi: 10.1107/S1600536811013523 (PMC3120332; doi:10.1107/S1600536811013523)
Supplement: Supplementary file 1 [file e-67-o1337-sup1.cif]

##############################################################################
#                                                                            #
# This CIF contains the data in a paper accepted for publication in          #
# Acta Crystallographica Section E. It conforms to the requirements of       #
# Notes for Authors for Acta Crystallographica Section E, and has been       #
# peer reviewed under the auspices of the IUCr Commission on Journals.       #
#                                                                            #
# Full details of the Crystallographic Information File format               #
# are given in the paper "The Crystallographic Information File (CIF):       #
# a New Standard Archive File for Crystallography" by S. R. Hall, F. H.      #
# Allen and I. D. Brown [Acta Cryst. (1991), A47, 655-685].                  #
#                                                                            #
# The current version of the core CIF dictionary is obtainable from          #
# ftp://ftp.iucr.org/pub/cif_core.dic.                                       #
#                                                                            #
# Software is freely available for graphical display of the structure(s)     #
# in this CIF. For information consult the CIF software page                 #
# http://www.iucr.org/resources/cif/software.                                #
#                                                                            #
# This file may be used for bona fide research purposes within the           #
# scientific community so long as proper attribution is given to the journal # 
# article from which it was obtained.                                        #
#                                                                            #
##############################################################################
data_I
_audit_creation_method     SHELXL-97
_chemical_name_systematic
;
Bis(2-hydroxyethanaminium) biphenyl-4,4'-dicarboxylate
;
_chemical_name_common     ?
_chemical_formula_moiety     '2(C2 H8 N O +), C14 H8 O4 2-'
_chemical_formula_sum     'C18 H24 N2 O6'
_chemical_formula_iupac     '2C2 H8 N O +, C14 H8 O4 2-'
_chemical_formula_weight     364.39
_chemical_melting_point     ?
_symmetry_cell_setting     orthorhombic
_symmetry_space_group_name_H-M     'P b c a'
_symmetry_space_group_name_Hall     '-P 2ac 2ab'
loop_
    _symmetry_equiv_pos_as_xyz
    'x, y, z'
    '-x+1/2, -y, z+1/2'
    '-x, y+1/2, -z+1/2'
    'x+1/2, -y+1/2, -z'
    '-x, -y, -z'
    'x-1/2, y, -z-1/2'
    'x, -y-1/2, z-1/2'
    '-x-1/2, y-1/2, z'
_cell_length_a     7.3410(7)
_cell_length_b     12.4094(13)
_cell_length_c     38.074(4)
_cell_angle_alpha     90.00
_cell_angle_beta     90.00
_cell_angle_gamma     90.00
_cell_volume     3468.5(6)
_cell_formula_units_Z     8
_cell_measurement_reflns_used     3380
_cell_measurement_theta_min     2.14
_cell_measurement_theta_max     26.00
_cell_measurement_temperature     293(2)
_exptl_crystal_description     block
_exptl_crystal_colour     colorless
_exptl_crystal_size_max     0.30
_exptl_crystal_size_mid     0.27
_exptl_crystal_size_min     0.18
_exptl_crystal_density_diffrn     1.396
_exptl_crystal_density_meas     ?
_exptl_crystal_density_method     'not measured'
_exptl_crystal_F_000     1552
_exptl_absorpt_coefficient_mu     0.105
_exptl_absorpt_correction_type     multi-scan
_exptl_absorpt_process_details     '(SADABS; Sheldrick, 1996)'
_exptl_absorpt_correction_T_min     0.9691
_exptl_absorpt_correction_T_max     0.9813
_exptl_special_details
;
;
_diffrn_ambient_temperature     293(2)
_diffrn_radiation_type     MoK\a
_diffrn_radiation_wavelength     0.71073
_diffrn_radiation_source     'fine-focus sealed tube'
_diffrn_radiation_monochromator     graphite
_diffrn_measurement_device_type     'Bruker SMART CCD'
_diffrn_measurement_method     '\f and \w'
_diffrn_detector_area_resol_mean     ?
_diffrn_reflns_number     14999
_diffrn_reflns_av_R_equivalents     0.0441
_diffrn_reflns_av_sigmaI/netI     0.0405
_diffrn_reflns_theta_min     2.14
_diffrn_reflns_theta_max     26.00
_diffrn_reflns_theta_full     26.00
_diffrn_measured_fraction_theta_max     0.994
_diffrn_measured_fraction_theta_full     0.994
_diffrn_reflns_limit_h_min     -7
_diffrn_reflns_limit_h_max     9
_diffrn_reflns_limit_k_min     -15
_diffrn_reflns_limit_k_max     14
_diffrn_reflns_limit_l_min     -27
_diffrn_reflns_limit_l_max     46
_diffrn_standards_number     ?
_diffrn_standards_interval_count     ?
_diffrn_standards_interval_time     ?
_diffrn_standards_decay_%     ?
_refine_special_details
;
Refinement of <i>F</i>^2^ against ALL reflections. The weighted <i>R</i>-factor
<i>wR</i> and goodness of fit <i>S</i> are based on <i>F</i>^2^, conventional
<i>R</i>-factors <i>R</i> are based on <i>F</i>, with <i>F</i> set to zero for
negative <i>F</i>^2^. The threshold expression of <i>F</i>^2^ >
\s(<i>F</i>^2^) is used only for calculating <i>R</i>-factors(gt) <i>etc</i>.
and is not relevant to the choice of reflections for refinement.
<i>R</i>-factors based on <i>F</i>^2^ are statistically about twice as large
as those based on <i>F</i>, and <i>R</i>- factors based on ALL data will be
even larger.
;
_reflns_number_total     3380
_reflns_number_gt     2606
_reflns_threshold_expression     I>2\s(I)
_refine_ls_structure_factor_coef     Fsqd
_refine_ls_matrix_type     full
_refine_ls_R_factor_all     0.0891
_refine_ls_R_factor_gt     0.0664
_refine_ls_wR_factor_gt     0.1580
_refine_ls_wR_factor_ref     0.1726
_refine_ls_goodness_of_fit_ref     1.083
_refine_ls_restrained_S_all     1.083
_refine_ls_number_reflns     3380
_refine_ls_number_parameters     267
_refine_ls_number_restraints     0
_refine_ls_hydrogen_treatment     mixed
_refine_ls_weighting_scheme     calc
_refine_ls_weighting_details
         'calc w=1/[\s^2^(Fo^2^)+(0.0845P)^2^+1.5997P] where P=(Fo^2^+2Fc^2^)/3'
_atom_sites_solution_hydrogens     geom
_atom_sites_solution_primary     direct
_atom_sites_solution_secondary     difmap
_refine_ls_shift/su_max     0.000
_refine_ls_shift/su_mean     0.000
_refine_diff_density_max     0.471
_refine_diff_density_min     -0.182
_refine_ls_extinction_method     none
_refine_ls_extinction_coef     ?
loop_
    _atom_type_symbol
    _atom_type_description
    _atom_type_scat_dispersion_real
    _atom_type_scat_dispersion_imag
    _atom_type_scat_source
    'C' 'C' 0.0033 0.0016
                         'International Tables Vol C Tables 4.2.6.8 and 6.1.1.4'
    'H' 'H' 0.0000 0.0000
                         'International Tables Vol C Tables 4.2.6.8 and 6.1.1.4'
    'N' 'N' 0.0061 0.0033
                         'International Tables Vol C Tables 4.2.6.8 and 6.1.1.4'
    'O' 'O' 0.0106 0.0060
                         'International Tables Vol C Tables 4.2.6.8 and 6.1.1.4'
_computing_data_collection     'SMART (Bruker, 1998)'
_computing_cell_refinement     'SAINT (Bruker, 1999)'
_computing_data_reduction     'SAINT (Bruker, 1999)'
_computing_structure_solution     'SHELXS97 (Sheldrick, 2008)'
_computing_structure_refinement     'SHELXL97 (Sheldrick, 2008)'
_computing_molecular_graphics     'SHELXTL (Sheldrick, 2008)'
_computing_publication_material     'SHELXTL (Sheldrick, 2008)'
loop_
    _atom_site_type_symbol
    _atom_site_label
    _atom_site_fract_x
    _atom_site_fract_y
    _atom_site_fract_z
    _atom_site_U_iso_or_equiv
    _atom_site_adp_type
    _atom_site_calc_flag
    _atom_site_refinement_flags
    _atom_site_occupancy
    _atom_site_symmetry_multiplicity
    _atom_site_disorder_assembly
    _atom_site_disorder_group
    O O1 0.0874(3) -0.00499(14) -0.14379(4) 0.0385(5) Uani d . 1 1 . .
    O O2 0.3194(3) -0.10392(16) -0.12492(5) 0.0489(6) Uani d . 1 1 . .
    O O3 0.0498(3) 0.35559(14) 0.13128(5) 0.0377(5) Uani d . 1 1 . .
    O O4 0.2920(3) 0.25707(14) 0.14555(4) 0.0384(5) Uani d . 1 1 . .
    C C1 0.1729(3) 0.00670(18) -0.08337(6) 0.0264(5) Uani d . 1 1 . .
    C C2 0.2609(4) -0.0429(2) -0.05568(6) 0.0319(6) Uani d . 1 1 . .
    H H2 0.3272 -0.1056 -0.0597 0.038 Uiso calc R 1 1 . .
    C C3 0.2524(3) -0.0012(2) -0.02219(6) 0.0310(6) Uani d . 1 1 . .
    H H3 0.3124 -0.0365 -0.0040 0.037 Uiso calc R 1 1 . .
    C C4 0.1558(3) 0.09265(18) -0.01495(6) 0.0240(5) Uani d . 1 1 . .
    C C5 0.0640(4) 0.1404(2) -0.04283(6) 0.0337(6) Uani d . 1 1 . .
    H H5 -0.0037 0.2026 -0.0389 0.040 Uiso calc R 1 1 . .
    C C6 0.0711(4) 0.0977(2) -0.07628(6) 0.0339(6) Uani d . 1 1 . .
    H H6 0.0063 0.1307 -0.0943 0.041 Uiso calc R 1 1 . .
    C C7 0.1556(3) 0.14109(18) 0.02092(6) 0.0256(5) Uani d . 1 1 . .
    C C8 0.2715(4) 0.1027(2) 0.04696(6) 0.0329(6) Uani d . 1 1 . .
    H H8 0.3465 0.0441 0.0421 0.039 Uiso calc R 1 1 . .
    C C9 0.2776(4) 0.1497(2) 0.07989(6) 0.0324(6) Uani d . 1 1 . .
    H H9 0.3594 0.1239 0.0965 0.039 Uiso calc R 1 1 . .
    C C10 0.1640(3) 0.23463(18) 0.08846(6) 0.0263(5) Uani d . 1 1 . .
    C C11 0.0479(4) 0.2731(2) 0.06293(7) 0.0362(6) Uani d . 1 1 . .
    H H11 -0.0299 0.3300 0.0681 0.043 Uiso calc R 1 1 . .
    C C12 0.0455(4) 0.2282(2) 0.02960(7) 0.0374(7) Uani d . 1 1 . .
    H H12 -0.0316 0.2571 0.0127 0.045 Uiso calc R 1 1 . .
    C C13 0.1935(4) -0.03813(19) -0.11985(6) 0.0311(6) Uani d . 1 1 . .
    C C14 0.1693(3) 0.28548(19) 0.12432(6) 0.0290(6) Uani d . 1 1 . .
    O O5 0.2304(3) -0.09198(17) -0.20556(6) 0.0521(6) Uani d . 1 1 . .
    H H5O 0.206(5) -0.066(3) -0.1849(10) 0.081(13) Uiso d . 1 1 . .
    C C15 0.1517(5) -0.1945(2) -0.21076(8) 0.0503(8) Uani d . 1 1 . .
    H H15A 0.1241 -0.2034 -0.2355 0.060 Uiso calc R 1 1 . .
    H H15B 0.0378 -0.1982 -0.1979 0.060 Uiso calc R 1 1 . .
    C C16 0.2713(5) -0.2841(2) -0.19924(7) 0.0480(8) Uani d . 1 1 . .
    H H16A 0.2242 -0.3515 -0.2084 0.058 Uiso calc R 1 1 . .
    H H16B 0.3923 -0.2735 -0.2089 0.058 Uiso calc R 1 1 . .
    N N1 0.2835(4) -0.2910(2) -0.16066(6) 0.0386(6) Uani d . 1 1 . .
    H H1A 0.310(4) -0.224(3) -0.1494(9) 0.059(10) Uiso d . 1 1 . .
    H H1B 0.172(5) -0.313(3) -0.1509(9) 0.056(10) Uiso d . 1 1 . .
    H H1C 0.362(5) -0.342(3) -0.1539(9) 0.059(10) Uiso d . 1 1 . .
    O O6 0.2281(4) 0.34359(17) 0.21172(6) 0.0619(7) Uani d . 1 1 . .
    H H6O 0.267(6) 0.324(3) 0.1898(11) 0.092(14) Uiso d . 1 1 . .
    C C17 0.3001(5) 0.4453(2) 0.21715(8) 0.0549(9) Uani d . 1 1 . .
    H H17A 0.4237 0.4461 0.2082 0.066 Uiso calc R 1 1 . .
    H H17B 0.3067 0.4580 0.2423 0.066 Uiso calc R 1 1 . .
    C C18 0.1995(4) 0.5355(2) 0.20099(7) 0.0406(7) Uani d . 1 1 . .
    H H18A 0.2489 0.6032 0.2095 0.049 Uiso calc R 1 1 . .
    H H18B 0.0726 0.5319 0.2080 0.049 Uiso calc R 1 1 . .
    N N2 0.2115(4) 0.5327(2) 0.16204(6) 0.0379(6) Uani d . 1 1 . .
    H H2A 0.145(4) 0.473(3) 0.1534(8) 0.059(9) Uiso d . 1 1 . .
    H H2B 0.168(5) 0.600(3) 0.1536(9) 0.070(11) Uiso d . 1 1 . .
    H H2C 0.336(6) 0.527(3) 0.1547(10) 0.084(13) Uiso d . 1 1 . .
loop_
    _atom_site_aniso_label
    _atom_site_aniso_U_11
    _atom_site_aniso_U_22
    _atom_site_aniso_U_33
    _atom_site_aniso_U_12
    _atom_site_aniso_U_13
    _atom_site_aniso_U_23
    O1 0.0438(11) 0.0429(11) 0.0287(10) 0.0014(9) -0.0091(9) -0.0037(7)
    O2 0.0548(13) 0.0513(12) 0.0405(11) 0.0195(11) -0.0082(10) -0.0194(9)
    O3 0.0385(11) 0.0364(10) 0.0383(10) 0.0059(9) 0.0008(8) -0.0135(8)
    O4 0.0477(12) 0.0380(10) 0.0294(9) 0.0072(9) -0.0068(8) -0.0062(7)
    C1 0.0265(13) 0.0271(12) 0.0257(12) -0.0037(10) -0.0016(10) -0.0020(9)
    C2 0.0346(14) 0.0258(12) 0.0353(14) 0.0048(11) -0.0031(11) -0.0032(10)
    C3 0.0348(14) 0.0314(13) 0.0267(12) 0.0051(11) -0.0069(11) 0.0004(10)
    C4 0.0216(12) 0.0245(12) 0.0258(12) -0.0041(10) 0.0017(9) -0.0005(9)
    C5 0.0357(15) 0.0326(13) 0.0329(14) 0.0107(12) -0.0011(11) -0.0033(10)
    C6 0.0370(15) 0.0385(14) 0.0262(13) 0.0105(12) -0.0057(11) 0.0009(10)
    C7 0.0240(13) 0.0253(12) 0.0277(13) -0.0019(10) 0.0008(10) -0.0018(9)
    C8 0.0359(15) 0.0332(14) 0.0295(13) 0.0116(12) 0.0010(11) -0.0027(10)
    C9 0.0363(15) 0.0376(14) 0.0234(12) 0.0064(12) -0.0019(11) 0.0001(10)
    C10 0.0268(13) 0.0259(12) 0.0263(12) -0.0035(10) 0.0032(10) -0.0023(9)
    C11 0.0393(16) 0.0327(14) 0.0367(14) 0.0104(12) -0.0026(12) -0.0099(11)
    C12 0.0406(16) 0.0403(15) 0.0312(14) 0.0124(13) -0.0116(12) -0.0052(11)
    C13 0.0352(15) 0.0264(12) 0.0317(13) -0.0035(11) -0.0037(11) -0.0039(10)
    C14 0.0327(14) 0.0250(12) 0.0293(13) -0.0057(11) 0.0042(11) -0.0024(10)
    O5 0.0747(16) 0.0416(12) 0.0399(12) -0.0011(11) 0.0125(11) 0.0027(9)
    C15 0.062(2) 0.0510(19) 0.0379(16) 0.0007(16) -0.0091(15) -0.0050(13)
    C16 0.062(2) 0.0407(16) 0.0413(16) 0.0055(15) 0.0064(15) -0.0114(12)
    N1 0.0397(15) 0.0317(13) 0.0445(14) 0.0062(12) 0.0061(12) -0.0016(11)
    O6 0.108(2) 0.0403(12) 0.0376(12) -0.0153(13) 0.0034(13) 0.0029(9)
    C17 0.082(3) 0.0512(19) 0.0319(15) -0.0059(18) -0.0003(16) -0.0017(13)
    C18 0.0464(18) 0.0347(15) 0.0407(15) -0.0025(13) 0.0095(13) -0.0067(11)
    N2 0.0474(16) 0.0274(12) 0.0389(13) 0.0002(11) 0.0018(12) 0.0014(10)
_geom_special_details
;
All e.s.d.'s (except the e.s.d. in the dihedral angle between two l.s. planes)
are estimated using the full covariance matrix. The cell e.s.d.'s are taken
into account individually in the estimation of e.s.d.'s in distances, angles
and torsion angles; correlations between e.s.d.'s in cell parameters are only
used when they are defined by crystal symmetry. An approximate (isotropic)
treatment of cell e.s.d.'s is used for estimating e.s.d.'s involving l.s.
planes.
;
loop_
    _geom_bond_atom_site_label_1
    _geom_bond_atom_site_label_2
    _geom_bond_site_symmetry_2
    _geom_bond_distance
    _geom_bond_publ_flag
    O1 C13 . 1.268(3) ?
    O2 C13 . 1.248(3) ?
    O3 C14 . 1.264(3) ?
    O4 C14 . 1.261(3) ?
    C1 C6 . 1.381(3) ?
    C1 C2 . 1.381(3) ?
    C1 C13 . 1.504(3) ?
    C2 C3 . 1.378(3) ?
    C2 H2 . 0.9300 ?
    C3 C4 . 1.391(3) ?
    C3 H3 . 0.9300 ?
    C4 C5 . 1.390(3) ?
    C4 C7 . 1.492(3) ?
    C5 C6 . 1.381(3) ?
    C5 H5 . 0.9300 ?
    C6 H6 . 0.9300 ?
    C7 C12 . 1.390(3) ?
    C7 C8 . 1.391(3) ?
    C8 C9 . 1.384(3) ?
    C8 H8 . 0.9300 ?
    C9 C10 . 1.383(3) ?
    C9 H9 . 0.9300 ?
    C10 C11 . 1.378(3) ?
    C10 C14 . 1.505(3) ?
    C11 C12 . 1.386(3) ?
    C11 H11 . 0.9300 ?
    C12 H12 . 0.9300 ?
    O5 C15 . 1.411(4) ?
    O5 H5O . 0.87(4) ?
    C15 C16 . 1.483(4) ?
    C15 H15A . 0.9700 ?
    C15 H15B . 0.9700 ?
    C16 N1 . 1.474(4) ?
    C16 H16A . 0.9700 ?
    C16 H16B . 0.9700 ?
    N1 H1A . 0.96(4) ?
    N1 H1B . 0.94(4) ?
    N1 H1C . 0.90(4) ?
    O6 C17 . 1.384(4) ?
    O6 H6O . 0.92(4) ?
    C17 C18 . 1.475(4) ?
    C17 H17A . 0.9700 ?
    C17 H17B . 0.9700 ?
    C18 N2 . 1.486(4) ?
    C18 H18A . 0.9700 ?
    C18 H18B . 0.9700 ?
    N2 H2A . 0.95(3) ?
    N2 H2B . 0.95(4) ?
    N2 H2C . 0.95(4) ?
loop_
    _geom_angle_atom_site_label_1
    _geom_angle_atom_site_label_2
    _geom_angle_atom_site_label_3
    _geom_angle_site_symmetry_1
    _geom_angle_site_symmetry_3
    _geom_angle
    _geom_angle_publ_flag
    C6 C1 C2 . . 117.9(2) ?
    C6 C1 C13 . . 122.5(2) ?
    C2 C1 C13 . . 119.5(2) ?
    C3 C2 C1 . . 121.2(2) ?
    C3 C2 H2 . . 119.4 ?
    C1 C2 H2 . . 119.4 ?
    C2 C3 C4 . . 121.4(2) ?
    C2 C3 H3 . . 119.3 ?
    C4 C3 H3 . . 119.3 ?
    C5 C4 C3 . . 116.9(2) ?
    C5 C4 C7 . . 121.8(2) ?
    C3 C4 C7 . . 121.3(2) ?
    C6 C5 C4 . . 121.5(2) ?
    C6 C5 H5 . . 119.3 ?
    C4 C5 H5 . . 119.3 ?
    C1 C6 C5 . . 121.0(2) ?
    C1 C6 H6 . . 119.5 ?
    C5 C6 H6 . . 119.5 ?
    C12 C7 C8 . . 116.9(2) ?
    C12 C7 C4 . . 122.1(2) ?
    C8 C7 C4 . . 120.9(2) ?
    C9 C8 C7 . . 121.4(2) ?
    C9 C8 H8 . . 119.3 ?
    C7 C8 H8 . . 119.3 ?
    C10 C9 C8 . . 121.0(2) ?
    C10 C9 H9 . . 119.5 ?
    C8 C9 H9 . . 119.5 ?
    C11 C10 C9 . . 118.1(2) ?
    C11 C10 C14 . . 120.7(2) ?
    C9 C10 C14 . . 121.2(2) ?
    C10 C11 C12 . . 121.0(2) ?
    C10 C11 H11 . . 119.5 ?
    C12 C11 H11 . . 119.5 ?
    C11 C12 C7 . . 121.5(2) ?
    C11 C12 H12 . . 119.2 ?
    C7 C12 H12 . . 119.2 ?
    O2 C13 O1 . . 123.8(2) ?
    O2 C13 C1 . . 117.3(2) ?
    O1 C13 C1 . . 118.8(2) ?
    O4 C14 O3 . . 123.6(2) ?
    O4 C14 C10 . . 118.9(2) ?
    O3 C14 C10 . . 117.5(2) ?
    C15 O5 H5O . . 112(3) ?
    O5 C15 C16 . . 113.1(3) ?
    O5 C15 H15A . . 109.0 ?
    C16 C15 H15A . . 109.0 ?
    O5 C15 H15B . . 109.0 ?
    C16 C15 H15B . . 109.0 ?
    H15A C15 H15B . . 107.8 ?
    N1 C16 C15 . . 112.0(2) ?
    N1 C16 H16A . . 109.2 ?
    C15 C16 H16A . . 109.2 ?
    N1 C16 H16B . . 109.2 ?
    C15 C16 H16B . . 109.2 ?
    H16A C16 H16B . . 107.9 ?
    C16 N1 H1A . . 114(2) ?
    C16 N1 H1B . . 111(2) ?
    H1A N1 H1B . . 105(3) ?
    C16 N1 H1C . . 111(2) ?
    H1A N1 H1C . . 111(3) ?
    H1B N1 H1C . . 104(3) ?
    C17 O6 H6O . . 105(3) ?
    O6 C17 C18 . . 116.0(3) ?
    O6 C17 H17A . . 108.3 ?
    C18 C17 H17A . . 108.3 ?
    O6 C17 H17B . . 108.3 ?
    C18 C17 H17B . . 108.3 ?
    H17A C17 H17B . . 107.4 ?
    C17 C18 N2 . . 111.6(2) ?
    C17 C18 H18A . . 109.3 ?
    N2 C18 H18A . . 109.3 ?
    C17 C18 H18B . . 109.3 ?
    N2 C18 H18B . . 109.3 ?
    H18A C18 H18B . . 108.0 ?
    C18 N2 H2A . . 109(2) ?
    C18 N2 H2B . . 107(2) ?
    H2A N2 H2B . . 113(3) ?
    C18 N2 H2C . . 110(2) ?
    H2A N2 H2C . . 109(3) ?
    H2B N2 H2C . . 107(3) ?
loop_
    _geom_hbond_atom_site_label_D
    _geom_hbond_atom_site_label_H
    _geom_hbond_atom_site_label_A
    _geom_hbond_site_symmetry_A
    _geom_hbond_distance_DH
    _geom_hbond_distance_HA
    _geom_hbond_distance_DA
    _geom_hbond_angle_DHA
    O5 H5O O1 . 0.87(4) 1.94(4) 2.793(3) 165(4)
    N1 H1A O2 . 0.96(4) 1.76(4) 2.704(3) 169(3)
    N1 H1B O3 5 0.94(4) 1.87(4) 2.807(3) 180(4)
    N1 H1C O1 8_655 0.90(4) 2.09(4) 2.892(3) 149(3)
    O6 H6O O4 . 0.92(4) 1.89(4) 2.778(3) 164(4)
    N2 H2A O3 . 0.95(3) 1.82(4) 2.759(3) 170(3)
    N2 H2B O4 8_665 0.95(4) 2.00(4) 2.854(3) 149(3)
    N2 H2C O1 4 0.95(4) 1.91(4) 2.866(3) 174(4)
data_global
_journal_date_recd_electronic     2011-03-25
_journal_date_accepted     2011-04-11
_journal_name_full     'Acta Crystallographica, Section E'
_journal_year     2011
_journal_volume     67
_journal_issue      6
_journal_page_first     o1337
_journal_page_last     o1337
_journal_paper_category     QO
_journal_coeditor_code     LH5226
_publ_contact_author
;
     Doctor Rui-Jin Yu
     College of Science, Northwest A&F University,
     Yangling, Shaanxi, 712100
     China
;
_publ_contact_author_email     gzxian2010@yahoo.cn
_publ_contact_author_fax     ?
_publ_contact_author_phone     '86-15129183462'
_publ_section_title
;
Bis(2-hydroxyethanaminium) biphenyl-4,4'-dicarboxylate
;
loop_
    _publ_author_name
    _publ_author_address
    'Deng, Bin'
;
Department of Chemistry and Life Sciences,
Xiangnan University,
Chenzhou 423000,
People's Republic of China
;
    'Yu, Rui-Jin'
;
College of Science, Northwest A&F University,
Yangling
Shaanxi 712100
People's Republic of China
;
