# Supplementary material for: Bis(2-hy­droxy­ethanaminium) biphenyl-4,4′-dicarboxyl­ate
Source: Acta Crystallogr Sect E Struct Rep Online. 2011 May 7;67(Pt 6):o1337. doi: 10.1107/S1600536811013523 (PMC3120332; doi:10.1107/S1600536811013523)
Supplement: Supplementary file 2 [file e-67-o1337-Isup2.hkl]

# 
# h,k,l, Fc-squared, Fo-squared, sigma(Fo-squared) and status flag 
# 
data_I
_shelx_title ' l in Pbca' 
_shelx_refln_list_code          4 
_shelx_F_calc_maximum      427.84 
_exptl_crystal_F_000      1552.00 
_reflns_d_resolution_high  0.8107 
 
loop_ 
 _symmetry_equiv_pos_as_xyz 
 'x, y, z' 
 '-x+1/2, -y, z+1/2' 
 '-x, y+1/2, -z+1/2' 
 'x+1/2, -y+1/2, -z' 
 '-x, -y, -z' 
 'x-1/2, y, -z-1/2' 
 'x, -y-1/2, z-1/2' 
 '-x-1/2, y-1/2, z' 
 
_cell_length_a     7.3410 
_cell_length_b    12.4094 
_cell_length_c    38.0744 
_cell_angle_alpha  90.000 
_cell_angle_beta   90.000 
_cell_angle_gamma  90.000 
 
_shelx_F_squared_multiplier     1.000 
 
loop_ 
 _refln_index_h 
 _refln_index_k 
 _refln_index_l 
 _refln_F_squared_calc 
 _refln_F_squared_meas 
 _refln_F_squared_sigma 
 _refln_observed_status 
   2   0   0   183044.77   185058.53   4612.42 o 
   4   0   0     9529.78     9626.81    250.23 o 
   6   0   0       13.39        1.89     12.42 o 
   2   1   0    21143.53    25848.48    410.02 o 
   4   1   0     1843.37     1766.98     35.82 o 
   6   1   0      362.58      412.51     37.95 o 
   8   1   0     1109.95     1013.79     82.41 o 
   0   2   0      186.04      166.72      9.64 o 
   2   2   0     9546.92    10272.77    213.58 o 
   4   2   0       28.52       45.71      6.50 o 
   6   2   0      502.82      508.02     34.95 o 
   8   2   0       36.69       77.21     27.66 o 
   2   3   0      127.92       67.68      7.87 o 
   4   3   0     1238.92     1151.15     29.84 o 
   6   3   0     1177.46     1004.69     63.48 o 
   8   3   0      172.28      222.73     43.25 o 
   0   4   0     8032.79     7829.41    206.04 o 
   2   4   0     2722.44     2982.57     70.53 o 
   4   4   0       64.59       76.04     11.10 o 
   6   4   0       39.58       76.47     22.83 o 
   8   4   0       43.45       86.31     28.77 o 
   2   5   0     3439.50     3301.09     96.26 o 
   4   5   0      378.26      345.60     19.34 o 
   6   5   0      601.45      613.99     54.75 o 
   8   5   0      118.02      145.70     37.68 o 
   0   6   0       85.21      124.62     15.72 o 
   2   6   0      563.81      403.84     23.48 o 
   4   6   0       14.43       14.40      9.60 o 
   6   6   0      327.49      398.69     46.96 o 
   8   6   0       32.27       70.72     30.44 o 
   2   7   0     6924.04     7355.56    166.02 o 
   4   7   0      247.22      251.46     19.99 o 
   6   7   0      158.73      167.79     36.19 o 
   8   7   0      199.46      244.45     47.89 o 
   0   8   0     7969.36     8520.63    236.04 o 
   2   8   0      121.60      112.18     15.05 o 
   4   8   0        8.35       34.28     11.26 o 
   2   9   0        0.08       10.25     10.32 o 
   4   9   0     1460.94     1428.61     93.45 o 
   6   9   0      150.07      179.85     44.73 o 
   0  10   0        0.60      -23.76     19.86 o 
   2  10   0       28.49       41.77     12.97 o 
   4  10   0      306.02      289.43     25.61 o 
   6  10   0        0.01       -2.41     30.07 o 
   2  11   0        1.38        1.39     11.01 o 
   4  11   0      181.21      168.87     21.57 o 
   6  11   0       12.19       18.19     41.20 o 
   0  12   0       66.61       68.67     33.41 o 
   2  12   0      125.00       89.87     20.35 o 
   4  12   0       79.21       76.25     21.31 o 
   2  13   0      143.94      116.44     20.69 o 
   4  13   0       11.96       19.45     30.90 o 
   0  14   0      203.21      201.57     49.74 o 
   2  14   0      289.86      242.19     36.63 o 
   1   1   1     6948.81     7771.21    105.46 o 
   2   1   1    16888.75    20418.09    241.96 o 
   3   1   1      167.46      222.51      8.67 o 
   4   1   1       65.38      114.75     10.76 o 
   5   1   1      803.05      699.36     17.62 o 
   6   1   1      988.55      952.97     24.78 o 
   7   1   1      180.45      212.00     24.17 o 
   8   1   1      156.43      227.38     31.72 o 
   0   2   1        8.15       10.33      2.97 o 
   1   2   1     5698.99     5967.58     88.81 o 
   2   2   1     6882.76     8533.43    117.23 o 
   3   2   1      292.69      315.76     24.65 o 
   4   2   1       38.80       24.52      4.28 o 
   5   2   1       10.28       10.91      4.70 o 
   6   2   1      158.05      127.77     11.92 o 
   7   2   1        6.44       14.16     22.18 o 
   8   2   1       33.66       45.45     18.83 o 
   1   3   1      254.29      278.20      8.94 o 
   2   3   1       73.81       43.64      5.38 o 
   3   3   1       21.16       12.70      5.19 o 
   4   3   1      134.96      157.77      7.92 o 
   5   3   1       37.93       58.51      7.11 o 
   6   3   1       65.85      111.42     15.81 o 
   7   3   1       79.62       71.28     19.84 o 
   8   3   1        7.37       24.51     14.92 o 
   0   4   1    35418.84    35965.42    638.12 o 
   1   4   1     1198.99     1168.53     23.16 o 
   2   4   1    14009.76    15116.87    222.87 o 
   3   4   1     1400.08     1464.89     31.86 o 
   4   4   1     3501.70     3635.32     60.90 o 
   5   4   1       84.20       76.29      8.67 o 
   6   4   1      170.33      152.74     21.09 o 
   7   4   1       59.81       28.10     15.15 o 
   8   4   1       28.18        2.23     14.27 o 
   1   5   1       92.00      100.19      7.71 o 
   2   5   1     6142.59     6515.34    101.93 o 
   3   5   1      631.06      582.76     16.36 o 
   4   5   1     1307.10     1376.25     29.22 o 
   5   5   1      309.91      305.59     19.46 o 
   6   5   1       65.85       70.55     16.95 o 
   7   5   1       66.02       91.88     31.37 o 
   8   5   1        1.97       17.56     16.42 o 
   0   6   1       56.38       60.49      8.20 o 
   1   6   1     1836.84     1920.74     37.19 o 
   2   6   1     1683.47     1813.18     35.83 o 
   3   6   1       23.71       20.28      6.21 o 
   4   6   1      131.97      178.42     11.44 o 
   5   6   1        0.72       21.25     11.34 o 
   6   6   1        1.32        4.26     11.59 o 
   7   6   1       24.49       57.72     24.50 o 
   8   6   1       28.17       21.49     17.45 o 
   1   7   1       48.56       47.34      7.03 o 
   2   7   1      491.72      456.15     21.57 o 
   3   7   1       60.49      105.47     10.12 o 
   4   7   1      371.81      384.15     27.46 o 
   5   7   1      467.45      472.30     27.23 o 
   6   7   1       14.49       55.31     23.39 o 
   8   7   1        0.63       46.14     19.66 o 
   0   8   1       81.11       91.86     16.62 o 
   1   8   1       73.64       95.32      9.98 o 
   2   8   1      333.44      341.11     16.18 o 
   3   8   1        2.37        4.94     11.58 o 
   4   8   1       18.58       12.06      7.09 o 
   5   8   1      379.77      404.88     23.68 o 
   6   8   1        2.57       54.01     32.67 o 
   1   9   1      577.42      579.23     21.83 o 
   2   9   1      229.57      175.30     13.41 o 
   3   9   1       23.71       28.99      8.40 o 
   4   9   1       53.04       88.67     11.05 o 
   5   9   1        0.06        6.20     11.57 o 
   6   9   1        0.06       23.76     33.78 o 
   0  10   1       10.28        9.97     21.81 o 
   1  10   1       45.99       74.85     17.09 o 
   2  10   1       74.97       96.33     13.31 o 
   3  10   1        6.15        1.47      7.90 o 
   4  10   1        2.14       13.85      8.78 o 
   5  10   1       13.50       30.09     22.87 o 
   6  10   1        1.46        6.31     31.18 o 
   1  11   1       89.55       93.11     13.88 o 
   2  11   1        0.04        3.62      8.12 o 
   3  11   1        4.39       20.03      9.37 o 
   4  11   1       17.29        8.91     13.99 o 
   5  11   1       15.52       56.41     16.99 o 
   6  11   1      147.45      209.75     36.73 o 
   0  12   1     2393.20     2377.53     95.22 o 
   1  12   1        0.98       -1.55      9.70 o 
   2  12   1      377.40      363.94     21.95 o 
   3  12   1        5.63       11.84      9.84 o 
   4  12   1      127.53       94.61     14.37 o 
   5  12   1       81.45       93.64     28.69 o 
   1  13   1      107.71      100.01     22.74 o 
   2  13   1        3.87       16.86     11.31 o 
   3  13   1      401.11      319.66     21.80 o 
   4  13   1      207.00      168.64     26.07 o 
   0  14   1        0.31       13.90     27.10 o 
   1  14   1      246.15      235.78     25.05 o 
   2  14   1       17.21       47.42     16.05 o 
   3  14   1        3.22       11.36     13.20 o 
   1  15   1        3.12       15.99     15.02 o 
   1   0   2       43.78       45.18      3.14 o 
   2   0   2    21776.61    23100.55    366.90 o 
   3   0   2      516.41      519.48     13.75 o 
   4   0   2      599.18      542.97     16.09 o 
   5   0   2       83.25       78.89      9.24 o 
   6   0   2       50.37       26.40     11.52 o 
   7   0   2      450.92      446.93     40.62 o 
   8   0   2        4.42       64.96     27.66 o 
   1   1   2     2507.54     2795.51     46.88 o 
   2   1   2    16137.64    17813.96    239.30 o 
   3   1   2     2888.18     2978.57     37.64 o 
   4   1   2      206.35      264.56     11.42 o 
   5   1   2      844.15      757.98     17.28 o 
   6   1   2        3.85       24.93      9.14 o 
   7   1   2      957.42      893.44     42.42 o 
   8   1   2      630.12      548.66     66.08 o 
   9   1   2      617.84      588.01     74.99 o 
   0   2   2      213.36      209.25      8.92 o 
   1   2   2    17245.70    22076.62    318.81 o 
   2   2   2    13522.49    15931.39    215.06 o 
   3   2   2     1637.56     1742.72     27.05 o 
   4   2   2      192.91      278.63      8.84 o 
   5   2   2        0.16        4.22      4.52 o 
   6   2   2       95.16       93.08     13.37 o 
   7   2   2      543.95      645.79     45.93 o 
   8   2   2      304.34      293.47     64.96 o 
   1   3   2     8116.18     8650.78    128.77 o 
   2   3   2     2623.18     2743.03     44.96 o 
   3   3   2     1098.05     1127.15     24.59 o 
   4   3   2     1486.77     1549.60     26.49 o 
   5   3   2        0.59        7.12      5.38 o 
   6   3   2        6.54       32.09     14.71 o 
   7   3   2       92.37      116.31     22.51 o 
   8   3   2        9.21       27.84     36.56 o 
   0   4   2     1445.39     1423.14     65.10 o 
   1   4   2      198.21      235.59     16.55 o 
   2   4   2       31.18       45.91      6.28 o 
   3   4   2       89.58      129.03      8.17 o 
   4   4   2     1292.47     1151.85     24.96 o 
   5   4   2      528.58      508.81     15.79 o 
   6   4   2       42.23       60.50     14.65 o 
   7   4   2      396.62      389.96     52.71 o 
   8   4   2       31.53       61.51     18.70 o 
   1   5   2       71.46       77.43     10.32 o 
   2   5   2     1323.61     1235.51     26.06 o 
   3   5   2       40.15       24.48      5.88 o 
   4   5   2      769.07      703.39     20.72 o 
   5   5   2      232.73      274.38     15.34 o 
   6   5   2      989.04      950.55     37.59 o 
   7   5   2       77.87       90.39     28.40 o 
   8   5   2       47.17       69.18     20.57 o 
   0   6   2      398.08      361.03     19.72 o 
   1   6   2      206.91      320.26     14.58 o 
   2   6   2     1435.48     1488.17     31.01 o 
   3   6   2      323.63      346.63     14.37 o 
   4   6   2      257.79      264.85     13.38 o 
   5   6   2      136.06      159.54     15.42 o 
   6   6   2       39.14       24.37     12.57 o 
   7   6   2        9.01       12.62     19.30 o 
   8   6   2       24.27       39.11     19.21 o 
   1   7   2      475.26      454.54     16.97 o 
   2   7   2       47.72       99.07     13.44 o 
   3   7   2      266.47      255.89     15.95 o 
   4   7   2      391.96      359.33     16.07 o 
   5   7   2        1.81       -0.06      9.23 o 
   6   7   2        9.55       20.86     15.35 o 
   7   7   2       19.32       25.71     26.54 o 
   8   7   2      168.06      204.89     32.19 o 
   0   8   2     6292.80     7071.65    163.20 o 
   1   8   2      443.09      432.29     25.04 o 
   2   8   2      537.95      626.18     20.76 o 
   3   8   2      519.25      523.64     19.74 o 
   4   8   2       10.85       16.91      7.48 o 
   5   8   2       89.85       95.52     17.46 o 
   6   8   2       17.51       90.02     33.78 o 
   7   8   2        7.89       10.21     22.27 o 
   1   9   2      391.49      380.02     18.31 o 
   2   9   2       73.44      112.46     11.33 o 
   3   9   2      235.36      222.04     15.10 o 
   4   9   2        0.00       18.40      8.13 o 
   5   9   2      131.42      143.40     20.67 o 
   6   9   2      118.10      201.57     54.01 o 
   7   9   2       27.12       83.34     30.25 o 
   0  10   2       26.78       52.74     14.42 o 
   1  10   2     5483.03     5242.72     93.18 o 
   2  10   2      207.76      179.64     14.81 o 
   3  10   2        7.92       12.32      8.17 o 
   4  10   2       50.81       43.62     11.95 o 
   5  10   2       77.81       77.55     17.75 o 
   6  10   2        7.03       54.57     38.05 o 
   1  11   2       61.22       63.03     12.20 o 
   2  11   2       14.06       24.92      9.51 o 
   3  11   2        5.69       -0.32      7.91 o 
   4  11   2        0.08       15.56     10.11 o 
   5  11   2       85.53       65.70     17.68 o 
   6  11   2        0.73       46.22     39.53 o 
   0  12   2      200.04      190.49     31.02 o 
   1  12   2       11.04       -0.55      9.35 o 
   2  12   2      161.00      146.79     15.23 o 
   3  12   2      556.20      536.73     26.97 o 
   4  12   2        6.23        9.49     11.00 o 
   5  12   2      109.89       41.73     39.63 o 
   1  13   2      180.65      242.39     25.15 o 
   2  13   2       17.84       23.71     11.64 o 
   3  13   2      134.66      113.54     14.55 o 
   4  13   2       78.30       70.54     17.97 o 
   0  14   2      131.35      124.49     28.55 o 
   1  14   2       18.79       20.70     14.98 o 
   2  14   2        0.05       11.88     11.69 o 
   3  14   2       91.52      113.40     17.80 o 
   1  15   2       50.69       64.56     19.06 o 
   1   1   3     1345.26     1556.16     23.03 o 
   2   1   3     6782.01     7061.74     91.13 o 
   3   1   3      468.80      619.76     18.81 o 
   4   1   3      719.56      752.32     13.51 o 
   5   1   3      353.05      352.48     13.77 o 
   6   1   3      271.70      301.59     26.97 o 
   7   1   3      183.95      187.54     22.61 o 
   8   1   3        2.04       21.49     17.33 o 
   9   1   3      271.64      242.40     50.11 o 
   0   2   3     1284.96     1338.13     47.14 o 
   1   2   3    29394.35    35452.54    472.23 o 
   2   2   3    29423.15    34039.03    454.41 o 
   3   2   3      767.36      879.30     16.14 o 
   4   2   3      761.39      806.41     14.64 o 
   5   2   3       15.69       31.97      5.39 o 
   6   2   3       57.84       84.70     13.15 o 
   7   2   3      523.27      627.13     37.74 o 
   8   2   3      157.46      143.12     27.10 o 
   1   3   3    10185.87    11657.34    159.22 o 
   2   3   3     1789.64     1830.49     32.02 o 
   3   3   3       86.98       92.16      6.17 o 
   4   3   3     2641.92     2796.08     46.03 o 
   5   3   3      553.76      506.52     13.60 o 
   6   3   3      235.39      237.15     20.64 o 
   7   3   3       15.08       -6.13     19.30 o 
   8   3   3      135.01      121.53     24.61 o 
   0   4   3     2934.14     2608.17     62.44 o 
   1   4   3      200.74      252.25     27.80 o 
   2   4   3      123.70      146.64     12.53 o 
   3   4   3      670.89      620.68     30.95 o 
   4   4   3       90.32      122.76      8.67 o 
   5   4   3       10.38       29.12      6.64 o 
   6   4   3       51.31       70.24     17.36 o 
   7   4   3       48.86       32.67     23.39 o 
   8   4   3        5.32       44.65     16.91 o 
   1   5   3     4216.78     4716.05     70.34 o 
   2   5   3       41.11       59.04      6.68 o 
   3   5   3     1696.58     1863.34     35.85 o 
   4   5   3      711.84      726.53     22.09 o 
   5   5   3       50.23       73.11      9.37 o 
   6   5   3        0.41       29.49      9.08 o 
   7   5   3        0.89       33.16     16.38 o 
   8   5   3       35.69       48.06     33.04 o 
   0   6   3       81.32       88.16     16.10 o 
   1   6   3     9117.07    10175.64    144.38 o 
   2   6   3      539.03      635.77     23.01 o 
   3   6   3     1703.57     1597.24     33.14 o 
   4   6   3      227.40      212.96     14.11 o 
   5   6   3      913.72      802.94     29.34 o 
   6   6   3      394.14      361.41     33.94 o 
   7   6   3       10.79       29.72     24.96 o 
   8   6   3        0.51       32.95     18.70 o 
   1   7   3      412.31      393.91     17.40 o 
   2   7   3      978.39     1042.44     25.51 o 
   3   7   3      276.89      231.48     13.32 o 
   4   7   3        4.85        5.65     11.36 o 
   5   7   3      561.04      557.98     29.55 o 
   6   7   3       77.63       62.16     19.74 o 
   7   7   3      223.00      244.14     30.55 o 
   0   8   3     2352.10     2475.01     69.25 o 
   1   8   3      955.11      893.54     24.73 o 
   2   8   3     1342.28     1309.54     34.52 o 
   3   8   3      547.57      529.83     25.37 o 
   4   8   3      179.12      190.77     14.56 o 
   5   8   3      200.34      223.57     56.52 o 
   7   8   3       18.45       20.60     24.69 o 
   1   9   3       65.83       47.58     10.34 o 
   2   9   3       39.54       49.37      9.16 o 
   3   9   3        0.46       12.24      8.06 o 
   4   9   3      263.96      267.39     16.47 o 
   5   9   3        0.04        7.24     12.53 o 
   6   9   3        6.48       36.56     41.95 o 
   7   9   3      244.70      350.80     56.24 o 
   0  10   3       45.75       56.41     15.34 o 
   1  10   3      428.34      457.75     25.00 o 
   2  10   3      301.18      329.32     18.59 o 
   3  10   3      879.17      819.95     26.71 o 
   4  10   3        1.95        6.77      9.32 o 
   5  10   3       24.28       43.08     14.26 o 
   6  10   3        3.96       93.55     45.66 o 
   1  11   3      451.94      480.25     25.68 o 
   2  11   3       25.05        7.26     10.47 o 
   3  11   3       67.29       68.39     11.47 o 
   4  11   3       98.96      101.91     14.39 o 
   5  11   3       44.92       48.00     33.49 o 
   6  11   3       43.55       35.82     41.58 o 
   0  12   3      253.46      346.89     71.27 o 
   1  12   3       45.54       49.28     13.74 o 
   2  12   3      469.89      448.83     26.54 o 
   3  12   3       31.48       17.24     10.13 o 
   4  12   3       26.01       30.10     12.64 o 
   5  12   3       54.79       96.50     20.29 o 
   1  13   3       29.38       61.37     16.00 o 
   2  13   3       26.65       45.34     12.47 o 
   3  13   3        3.54       29.14     12.41 o 
   4  13   3       52.08       52.73     13.53 o 
   0  14   3       11.58       -5.83     18.46 o 
   1  14   3      261.42      302.57     28.71 o 
   2  14   3        3.85        4.14     13.38 o 
   3  14   3       23.96       35.83     13.23 o 
   1  15   3        6.45        2.09     15.20 o 
   0   0   4    13135.10    14560.07    365.53 o 
   1   0   4      184.60      187.61     10.43 o 
   2   0   4        9.62       -4.38      2.92 o 
   3   0   4      306.38      296.74     11.52 o 
   4   0   4      482.04      401.93     13.20 o 
   5   0   4       28.05       20.73      8.01 o 
   6   0   4      232.51      244.14     26.61 o 
   7   0   4       21.30        0.00     18.75 o 
   8   0   4      982.42      951.42     85.38 o 
   9   0   4      155.07      108.39     36.75 o 
   1   1   4      402.00      391.05      7.78 o 
   2   1   4     1366.13     1360.17     27.51 o 
   3   1   4      101.79      135.62      5.96 o 
   4   1   4       24.07       33.87      3.99 o 
   5   1   4      487.25      452.34     13.52 o 
   6   1   4        7.92        1.22     11.55 o 
   7   1   4        4.37       -3.09     13.37 o 
   8   1   4       26.88       16.90     17.63 o 
   9   1   4       28.85       44.17     26.91 o 
   0   2   4      759.50      760.18     28.68 o 
   1   2   4    58341.61    62630.09    778.74 o 
   2   2   4    12275.26    13876.50    203.24 o 
   3   2   4     1507.71     1568.21     23.56 o 
   4   2   4     1365.24     1376.99     21.81 o 
   5   2   4       82.00       85.64      7.48 o 
   6   2   4       50.45       44.21     11.43 o 
   7   2   4      473.53      563.29     35.98 o 
   8   2   4       60.82       54.01     24.50 o 
   1   3   4    12855.83    14480.20    196.67 o 
   2   3   4      135.59      203.76     12.50 o 
   3   3   4      263.37      276.82     16.33 o 
   4   3   4      620.07      705.26     15.40 o 
   5   3   4      421.06      408.05     12.70 o 
   6   3   4      600.86      538.36     22.33 o 
   7   3   4      604.15      615.15     63.20 o 
   8   3   4      223.21      202.28     28.54 o 
   0   4   4     8924.70     9897.48    245.44 o 
   1   4   4     3775.74     4081.58     60.40 o 
   2   4   4     7747.13     8534.23    129.31 o 
   3   4   4    14468.71    16068.16    237.29 o 
   4   4   4     1042.83     1096.83     22.60 o 
   5   4   4      127.16      140.96     10.13 o 
   6   4   4      504.69      562.92     38.24 o 
   7   4   4      156.14      150.31     24.53 o 
   8   4   4       66.41       46.29     17.85 o 
   1   5   4     7024.27     7364.05    105.51 o 
   2   5   4        0.79       -1.15      4.48 o 
   3   5   4     1265.29     1331.40     31.42 o 
   4   5   4      490.80      582.93     17.23 o 
   5   5   4     1500.04     1415.08     37.03 o 
   6   5   4      595.08      505.52     27.54 o 
   7   5   4      879.05      835.74     49.59 o 
   8   5   4       74.09       75.45     30.25 o 
   0   6   4       52.89       61.04     10.10 o 
   1   6   4     3583.14     3871.15     87.18 o 
   2   6   4     3153.85     3294.05     57.59 o 
   3   6   4     1411.50     1485.20     31.52 o 
   4   6   4       35.76       56.77      8.12 o 
   5   6   4      455.08      505.48     23.83 o 
   6   6   4       66.34       89.17     12.03 o 
   7   6   4       40.32       48.23     17.24 o 
   8   6   4        9.56       57.17     27.66 o 
   1   7   4       10.03       27.92      6.07 o 
   2   7   4       28.58       56.28     14.05 o 
   3   7   4       55.07       63.24      8.47 o 
   4   7   4      134.49      133.21     11.25 o 
   5   7   4       56.13       69.36     12.68 o 
   6   7   4       82.68       62.81     16.13 o 
   7   7   4      203.69      220.95     30.44 o 
   0   8   4     2374.87     2300.75     92.45 o 
   1   8   4       15.12       27.16      8.92 o 
   2   8   4        6.62       43.35     18.57 o 
   3   8   4       14.69       33.72      9.05 o 
   4   8   4       83.80       93.95     10.71 o 
   5   8   4        4.88       20.37     12.61 o 
   6   8   4       14.84       22.45     26.73 o 
   7   8   4        0.23       15.41     25.06 o 
   1   9   4      247.54      280.63     18.60 o 
   2   9   4      866.93      802.36     29.41 o 
   3   9   4      524.50      548.95     21.76 o 
   4   9   4      827.01      780.08     51.32 o 
   5   9   4      120.14      153.05     30.34 o 
   6   9   4      140.94      353.40     68.12 o 
   7   9   4       34.67       55.31     30.63 o 
   0  10   4        1.26       -0.52     11.01 o 
   1  10   4     2220.29     2063.64     77.08 o 
   2  10   4       81.04       68.26     10.55 o 
   3  10   4     1066.69      959.22     28.73 o 
   4  10   4      503.34      473.65     24.53 o 
   5  10   4      705.92      718.34     57.19 o 
   6  10   4       15.54       82.60     45.66 o 
   1  11   4       42.49       32.79     10.50 o 
   2  11   4      195.09      184.04     17.81 o 
   3  11   4        6.16        3.84      8.69 o 
   4  11   4      438.74      414.15     24.67 o 
   5  11   4       55.17       80.34     34.20 o 
   6  11   4       28.87      134.19     56.80 o 
   0  12   4      117.18       79.69     23.14 o 
   1  12   4        0.81        3.07     10.15 o 
   2  12   4      454.63      396.25     25.28 o 
   3  12   4        5.98       22.58      9.68 o 
   4  12   4       73.64      118.27     15.66 o 
   5  12   4       23.45       72.38     18.83 o 
   1  13   4       57.11       76.97     14.64 o 
   2  13   4       56.53       53.71     13.24 o 
   3  13   4       97.94      113.55     16.53 o 
   4  13   4       23.49       26.74     14.01 o 
   0  14   4       23.89       24.40     26.26 o 
   1  14   4      402.58      388.61     31.34 o 
   2  14   4      144.16      145.03     20.26 o 
   3  14   4       92.32      118.51     17.47 o 
   1  15   4        6.64        5.34     14.94 o 
   1   1   5      504.49      394.48      8.46 o 
   2   1   5      974.32     1000.09     17.55 o 
   3   1   5      199.97      185.62      7.55 o 
   4   1   5       58.35       87.46      4.87 o 
   5   1   5        0.00       -0.02      5.00 o 
   6   1   5       52.95       60.13     12.11 o 
   7   1   5      192.10      186.22     21.27 o 
   8   1   5       75.78       87.07     31.00 o 
   0   2   5      751.07      718.05     22.30 o 
   1   2   5       51.52       46.32      5.30 o 
   2   2   5     2281.25     2387.80     45.24 o 
   3   2   5     1811.59     1812.55     27.93 o 
   4   2   5      766.51      817.71     14.59 o 
   5   2   5      788.76      796.73     20.01 o 
   6   2   5       25.87       37.46      9.20 o 
   7   2   5      557.39      512.95     35.90 o 
   8   2   5      194.23      185.66     30.37 o 
   1   3   5    14883.95    16768.42    227.00 o 
   2   3   5     2658.08     2887.42     43.83 o 
   3   3   5     5909.23     6568.00     88.03 o 
   4   3   5        5.83       11.39      4.16 o 
   5   3   5     1224.38     1138.04     25.59 o 
   6   3   5      197.61      274.43     28.20 o 
   7   3   5       53.60       31.67     25.89 o 
   8   3   5      697.67      700.48     72.20 o 
   0   4   5    17105.68    18887.65    390.78 o 
   1   4   5      683.75      833.73     79.67 o 
   2   4   5     1806.61     1726.64     32.03 o 
   3   4   5      261.07      228.26     15.51 o 
   4   4   5      314.92      291.01     11.33 o 
   5   4   5      852.95      699.55     20.93 o 
   6   4   5      780.57      788.71     29.84 o 
   7   4   5       19.52        9.51     27.10 o 
   8   4   5      253.03      298.88     35.14 o 
   1   5   5       35.17       44.42      6.32 o 
   2   5   5     4704.61     4994.22     80.57 o 
   3   5   5     3276.24     3454.75     58.85 o 
   4   5   5      183.14      183.55     10.76 o 
   5   5   5      516.83      528.66     19.57 o 
   6   5   5      481.69      473.87     24.76 o 
   7   5   5       38.11       57.69     18.23 o 
   8   5   5      161.59      208.44     42.69 o 
   0   6   5      185.92      207.81     15.86 o 
   1   6   5     1597.20     1543.93     37.72 o 
   2   6   5      248.71      220.81     13.03 o 
   3   6   5     1740.88     1793.61     36.20 o 
   4   6   5        8.00        4.86      6.25 o 
   5   6   5     1064.72     1020.09     34.93 o 
   6   6   5        0.07       12.82      9.79 o 
   7   6   5       51.66       46.28     18.31 o 
   8   6   5        2.85      -10.58     20.60 o 
   1   7   5      401.93      379.28     17.89 o 
   2   7   5      364.38      361.34     15.40 o 
   3   7   5     1168.86     1089.07     26.93 o 
   4   7   5     1068.72      891.89     24.13 o 
   5   7   5      325.39      375.29     25.61 o 
   6   7   5      121.82      122.77     15.64 o 
   7   7   5        0.20       35.45     26.36 o 
   0   8   5      901.50      832.71     35.10 o 
   1   8   5      198.33      180.00     12.99 o 
   2   8   5     2117.14     1873.13     53.57 o 
   3   8   5      261.75      277.29     15.28 o 
   4   8   5      189.76      217.22     19.56 o 
   5   8   5        8.73       22.39     10.56 o 
   6   8   5        0.25       18.22     12.86 o 
   7   8   5        0.07        5.57     23.39 o 
   1   9   5       24.18       16.02      8.66 o 
   2   9   5       51.56       64.55      9.64 o 
   3   9   5       67.61      101.15     11.33 o 
   4   9   5      152.77      143.60     17.51 o 
   5   9   5      134.24      162.25     27.28 o 
   6   9   5      151.06      390.52     73.50 o 
   7   9   5        7.74       18.75     25.43 o 
   0  10   5       94.32      121.18     18.33 o 
   1  10   5     2059.52     2058.63     71.73 o 
   2  10   5      147.85      178.84     14.80 o 
   3  10   5      205.64      218.49     19.29 o 
   4  10   5        1.13       24.13      9.65 o 
   5  10   5      396.38      379.45     72.86 o 
   6  10   5       55.53      304.40     71.09 o 
   1  11   5      146.98      181.04     17.18 o 
   2  11   5      471.54      466.39     25.20 o 
   3  11   5      449.04      327.81     20.04 o 
   4  11   5      872.22      785.97     32.77 o 
   5  11   5       73.38       49.50     17.82 o 
   6  11   5       54.42      138.46     62.55 o 
   0  12   5      734.96      555.10     47.40 o 
   1  12   5       40.23       32.63     11.43 o 
   2  12   5       27.25       44.84     12.42 o 
   3  12   5      376.39      323.53     26.39 o 
   4  12   5       64.00       59.15     15.19 o 
   5  12   5       90.72      141.94     29.63 o 
   1  13   5       44.20       71.53     14.39 o 
   2  13   5        0.03       -2.35     11.91 o 
   3  13   5       13.66       21.52     12.23 o 
   4  13   5      167.42      182.93     21.76 o 
   0  14   5       66.41       81.58     25.69 o 
   1  14   5      103.25      163.17     31.34 o 
   2  14   5        0.03        9.26     11.58 o 
   3  14   5      135.35      144.80     19.25 o 
   1  15   5       32.88       76.40     18.56 o 
   0   0   6    10010.40     9985.59    281.10 o 
   1   0   6        0.10       -3.96      3.58 o 
   2   0   6     5678.82     5488.04    162.13 o 
   3   0   6        0.01       -0.60      5.52 o 
   4   0   6      187.46      182.18      9.32 o 
   5   0   6      401.90      405.75     27.22 o 
   6   0   6       66.12       84.08     24.50 o 
   7   0   6      146.59      142.68     23.70 o 
   8   0   6       63.83       61.99     30.44 o 
   1   1   6       75.41       73.03      3.85 o 
   2   1   6        4.96        1.37      4.00 o 
   3   1   6      697.70      682.32     15.14 o 
   4   1   6      266.22      281.10      9.22 o 
   5   1   6      249.14      248.47     12.66 o 
   6   1   6        0.01        1.61      8.04 o 
   7   1   6       43.37       53.94     15.35 o 
   8   1   6       14.06       23.93     27.93 o 
   0   2   6      135.43      123.33     14.28 o 
   1   2   6    13784.31    14524.13    211.82 o 
   2   2   6      777.62      898.43     16.25 o 
   3   2   6      308.53      313.40      9.26 o 
   4   2   6      566.49      567.64     14.10 o 
   5   2   6     1416.14     1473.21     29.81 o 
   6   2   6       14.89       22.03     11.05 o 
   7   2   6      267.96      261.21     31.04 o 
   8   2   6       27.67       60.81     20.07 o 
   1   3   6     8891.31     9532.86    131.01 o 
   2   3   6     1074.05     1094.35     18.59 o 
   3   3   6      554.75      741.73     14.36 o 
   4   3   6      890.20      940.11     17.57 o 
   5   3   6       39.91       34.91      7.31 o 
   6   3   6       92.22       97.39     12.08 o 
   7   3   6      583.53      554.07     47.33 o 
   8   3   6      386.49      295.86     50.67 o 
   0   4   6     6722.12     6695.85    204.91 o 
   1   4   6     5581.56     6305.89     97.57 o 
   2   4   6     1523.18     1372.51     26.96 o 
   3   4   6    16382.88    17766.48    242.91 o 
   4   4   6     2687.17     2654.06     40.45 o 
   5   4   6     1263.76     1237.26     29.94 o 
   6   4   6     2516.83     2339.66     59.55 o 
   7   4   6      198.41      184.95     55.13 o 
   1   5   6      653.99      762.67     18.91 o 
   2   5   6     3018.96     3389.60     57.66 o 
   3   5   6     7738.54     7359.13    114.90 o 
   4   5   6      734.68      722.14     21.73 o 
   5   5   6      673.08      637.50     21.10 o 
   6   5   6      351.39      398.78     23.35 o 
   7   5   6      138.72      168.16     26.71 o 
   8   5   6        1.18       -2.23     20.97 o 
   0   6   6      201.91      189.44     15.43 o 
   1   6   6     2143.52     2068.16     39.79 o 
   2   6   6     1331.59     1409.70     32.15 o 
   3   6   6     1104.18     1098.18     29.01 o 
   4   6   6       60.46       81.37     10.16 o 
   5   6   6      273.02      169.22     16.08 o 
   6   6   6      324.95      299.59     21.65 o 
   7   6   6       29.35       54.45     41.58 o 
   8   6   6        6.52       24.50     22.83 o 
   1   7   6      981.25      816.14     22.05 o 
   2   7   6      118.67      136.53     12.40 o 
   3   7   6      779.79      695.50     20.85 o 
   4   7   6       71.26       57.29     10.15 o 
   5   7   6      840.98      702.43     28.12 o 
   6   7   6       31.43       16.65     13.72 o 
   7   7   6      232.39      195.63     39.72 o 
   0   8   6       28.36       44.63     11.62 o 
   1   8   6        2.21        8.22      6.43 o 
   2   8   6       10.51       34.59      9.63 o 
   3   8   6      152.53      137.77     11.92 o 
   4   8   6       19.33        3.69      8.37 o 
   5   8   6      210.43      216.46     19.27 o 
   6   8   6      246.15      235.78     24.71 o 
   7   8   6        1.56       42.88     29.70 o 
   1   9   6      627.57      665.40     23.21 o 
   2   9   6      298.32      275.83     16.41 o 
   3   9   6        6.94      -10.70      7.13 o 
   4   9   6      833.64      694.69     26.93 o 
   5   9   6        0.17       10.04     10.91 o 
   6   9   6       73.71      107.85     21.60 o 
   7   9   6      178.73      150.53     38.61 o 
   0  10   6      200.19      238.32     23.30 o 
   1  10   6      645.01      669.39     28.06 o 
   2  10   6      389.75      424.68     23.31 o 
   3  10   6      544.23      529.39     23.11 o 
   4  10   6      167.51      150.49     15.42 o 
   5  10   6      488.57      486.75     82.49 o 
   6  10   6       65.85      122.13     58.28 o 
   1  11   6        3.23        9.46     10.08 o 
   2  11   6       39.54       48.58     12.00 o 
   3  11   6      224.36      245.33     18.13 o 
   4  11   6       21.51       35.01     12.95 o 
   5  11   6       85.68      150.32     23.21 o 
   6  11   6        1.34       77.21     56.05 o 
   0  12   6       32.84       38.43     16.12 o 
   1  12   6       59.73       54.73     12.46 o 
   2  12   6       39.36       40.79     14.24 o 
   3  12   6      177.54      184.92     18.92 o 
   4  12   6        3.07       16.98     13.74 o 
   5  12   6       10.92       57.54     20.09 o 
   1  13   6       51.14       69.45     14.53 o 
   2  13   6      238.39      220.25     26.77 o 
   3  13   6       12.46       36.69     13.18 o 
   4  13   6       78.59       97.02     17.78 o 
   0  14   6       24.31       11.64     22.21 o 
   1  14   6      219.92      221.45     22.23 o 
   2  14   6       18.05       33.82     13.51 o 
   3  14   6       38.10       49.73     13.94 o 
   1  15   6       26.69       50.90     17.41 o 
   1   1   7      560.32      431.31     10.34 o 
   2   1   7      692.94      636.42     17.47 o 
   3   1   7        0.00        6.14      4.36 o 
   4   1   7      464.35      361.15     13.30 o 
   5   1   7      226.87      220.01     15.51 o 
   6   1   7       71.20       53.21     11.31 o 
   7   1   7        0.65        1.63     11.15 o 
   8   1   7       62.08       52.61     19.57 o 
   0   2   7      353.98      342.02     14.32 o 
   1   2   7     2314.24     2283.22     38.19 o 
   2   2   7       30.80       14.61      3.28 o 
   3   2   7     3513.62     3601.87     54.69 o 
   4   2   7      293.37      283.45      9.73 o 
   5   2   7      785.60      823.39     20.73 o 
   6   2   7       21.10       20.04     10.01 o 
   7   2   7       71.38       61.58     14.51 o 
   8   2   7       61.68       83.20     21.84 o 
   1   3   7     4577.67     4905.75     70.11 o 
   2   3   7        0.94        5.13      3.01 o 
   3   3   7     1010.47     1152.56     19.42 o 
   4   3   7       70.42       94.49      7.16 o 
   5   3   7     1244.64     1224.28     27.01 o 
   6   3   7       70.38       89.20     11.91 o 
   7   3   7       20.47       10.22     21.07 o 
   8   3   7       84.04       83.34     28.95 o 
   0   4   7     5950.57     6298.56    137.58 o 
   1   4   7      273.47      309.32     13.73 o 
   2   4   7     5382.02     5711.38     77.16 o 
   3   4   7     1332.78     1192.73     21.72 o 
   4   4   7     2111.58     1965.24     33.46 o 
   5   4   7       74.31       65.03      9.27 o 
   6   4   7     1037.43      995.08     31.15 o 
   7   4   7       17.64       18.14     16.71 o 
   1   5   7     1861.41     1796.32     40.45 o 
   2   5   7      759.71      765.71     19.33 o 
   3   5   7     1476.74     1334.14     28.22 o 
   4   5   7      383.74      416.64     15.57 o 
   5   5   7      186.32      167.53     14.12 o 
   6   5   7       25.11       42.55     14.25 o 
   7   5   7     1233.83     1053.46    124.08 o 
   0   6   7      264.53      344.93     19.52 o 
   1   6   7      248.65      310.33     13.46 o 
   2   6   7        3.15       -1.39      4.81 o 
   3   6   7      111.01      124.98     10.60 o 
   4   6   7        5.34       13.21      7.95 o 
   5   6   7     1973.61     1724.62     67.71 o 
   6   6   7        0.60        1.52      9.60 o 
   7   6   7       58.75       63.22     19.49 o 
   8   6   7        3.66        8.72     24.69 o 
   1   7   7      103.31       99.57      9.51 o 
   2   7   7      520.67      600.69     19.21 o 
   3   7   7     1994.98     1789.97     37.73 o 
   4   7   7      915.65      834.32     26.08 o 
   5   7   7        1.31        2.55     11.55 o 
   6   7   7        1.14        6.13     11.89 o 
   7   7   7       11.32      -15.78     21.72 o 
   0   8   7      854.14      699.00     46.99 o 
   1   8   7      213.62      199.84     13.57 o 
   2   8   7      578.04      577.64     20.61 o 
   3   8   7      687.29      667.30     21.93 o 
   4   8   7       23.56       19.73      8.92 o 
   5   8   7      122.68      113.94     15.61 o 
   6   8   7      182.65      186.81     26.92 o 
   7   8   7       61.22       35.64     26.17 o 
   1   9   7       92.28       92.31     10.90 o 
   2   9   7       60.41       73.56     12.26 o 
   3   9   7      809.68      717.76     24.62 o 
   4   9   7      287.61      230.69     17.15 o 
   5   9   7      257.54      242.19     26.09 o 
   6   9   7       51.66       51.18     15.83 o 
   7   9   7       15.09       60.69     32.67 o 
   0  10   7       97.39      109.13     17.66 o 
   1  10   7     1623.74     1570.47     50.64 o 
   2  10   7        0.17        4.24      8.65 o 
   3  10   7      178.34      172.05     14.49 o 
   4  10   7        6.11       27.27     13.23 o 
   5  10   7      159.75      162.30     27.33 o 
   6  10   7       26.21      147.50    111.18 o 
   1  11   7        9.79       20.27     10.24 o 
   2  11   7       76.01       92.69     14.16 o 
   3  11   7      118.46      110.13     19.20 o 
   4  11   7       37.48       60.29     17.18 o 
   5  11   7      214.16      347.33     84.62 o 
   6  11   7        5.26       67.56     69.60 o 
   0  12   7       44.15       61.38     30.11 o 
   1  12   7       14.57       30.32     14.64 o 
   2  12   7      145.21      140.87     16.84 o 
   3  12   7       66.45       69.51     15.45 o 
   4  12   7       94.19      105.64     18.53 o 
   5  12   7        9.55       39.63     17.88 o 
   1  13   7       41.02       67.50     14.27 o 
   2  13   7       15.77       21.69     11.72 o 
   3  13   7        2.80        2.51     11.28 o 
   4  13   7       14.63       29.13     14.65 o 
   0  14   7        0.22       39.15     21.85 o 
   1  14   7      149.01      180.09     20.30 o 
   2  14   7        5.98       25.65     12.84 o 
   3  14   7        1.87       10.63     12.72 o 
   1  15   7       17.31       37.52     16.39 o 
   0   0   8     5635.75     5380.78    187.84 o 
   1   0   8      473.87      375.40     11.04 o 
   2   0   8     3961.06     3840.45     84.85 o 
   3   0   8      174.81      163.85     10.45 o 
   4   0   8     6112.29     6396.04    141.91 o 
   5   0   8       76.91       51.52     22.37 o 
   6   0   8     2202.55     2057.12    100.97 o 
   7   0   8      385.82      272.42     53.27 o 
   8   0   8      150.82      133.64     36.94 o 
   1   1   8      197.56      196.20      6.72 o 
   2   1   8     1422.03     1361.56     27.97 o 
   3   1   8     7719.33     8285.87    125.39 o 
   4   1   8     1108.01     1183.82     22.18 o 
   5   1   8     1093.17     1094.14     32.88 o 
   6   1   8       35.62       68.79     10.49 o 
   7   1   8       23.54       -1.55     11.31 o 
   8   1   8      141.71      124.01     24.53 o 
   0   2   8      307.98      300.11     13.19 o 
   1   2   8      150.63      206.94      8.40 o 
   2   2   8     1640.21     1725.73     30.74 o 
   3   2   8     1626.92     1713.98     31.58 o 
   4   2   8       84.36       93.68      6.44 o 
   5   2   8      781.73      726.37     36.48 o 
   6   2   8       67.43       60.38     11.81 o 
   7   2   8      170.70      106.65     18.15 o 
   8   2   8        0.55       -7.39     13.84 o 
   1   3   8      605.53      523.72     13.26 o 
   2   3   8     3661.94     4104.64     60.15 o 
   3   3   8     2059.63     2129.15     32.81 o 
   4   3   8     1451.98     1418.63     25.76 o 
   5   3   8      113.88      123.03     11.33 o 
   6   3   8      460.26      447.90     22.01 o 
   7   3   8        0.51       18.57     12.06 o 
   8   3   8        9.34       34.71     29.88 o 
   0   4   8        0.00        4.25      5.98 o 
   1   4   8        5.22        2.87      4.04 o 
   2   4   8      907.58      865.80     16.54 o 
   3   4   8      206.49      201.72      8.39 o 
   4   4   8      222.58      219.45     10.20 o 
   5   4   8        5.00        5.92      7.17 o 
   6   4   8      897.18      790.80     27.82 o 
   7   4   8      248.54      282.46     30.71 o 
   1   5   8       39.12       10.07      3.70 o 
   2   5   8     1319.16     1396.75     26.13 o 
   3   5   8     2027.37     2156.09     40.67 o 
   4   5   8        2.57        7.10      5.40 o 
   5   5   8      637.05      593.44     23.68 o 
   6   5   8      643.54      587.16     32.95 o 
   7   5   8       38.35       57.62     19.08 o 
   0   6   8      215.64      234.55     17.19 o 
   1   6   8     3825.63     3391.53     59.34 o 
   2   6   8     1618.06     1749.47     35.38 o 
   3   6   8      990.31     1011.14     27.07 o 
   4   6   8      268.45      281.47     14.09 o 
   5   6   8     4787.76     4481.38     87.79 o 
   6   6   8      779.86      794.04     33.06 o 
   7   6   8      849.25      776.80     81.85 o 
   1   7   8       17.80       17.16      6.00 o 
   2   7   8       40.72       30.38      8.07 o 
   3   7   8      909.99      856.61     23.51 o 
   4   7   8      742.72      706.40     24.29 o 
   5   7   8      313.25      368.51     20.73 o 
   6   7   8        1.52       13.27     13.10 o 
   7   7   8        5.90       41.39     26.54 o 
   0   8   8     1572.81     1339.56     53.73 o 
   1   8   8      319.46      278.85     16.64 o 
   2   8   8      170.11      142.27     12.99 o 
   3   8   8      569.65      666.01     22.18 o 
   4   8   8       98.04       81.47     16.07 o 
   5   8   8       21.90       21.23     11.11 o 
   6   8   8      143.22      155.04     21.79 o 
   7   8   8      110.29      143.47     37.68 o 
   1   9   8      130.28      160.85     13.41 o 
   2   9   8      268.11      222.31     22.29 o 
   3   9   8      202.27      208.67     15.02 o 
   4   9   8      508.93      438.81     26.56 o 
   5   9   8        1.66        8.65     11.08 o 
   6   9   8        8.75       34.17     14.94 o 
   7   9   8       96.91      121.39     37.68 o 
   0  10   8        8.74       24.58     12.19 o 
   1  10   8      219.66      248.35     19.77 o 
   2  10   8      138.48      134.18     15.01 o 
   3  10   8       98.50      114.46     14.30 o 
   4  10   8       45.78       95.52     16.86 o 
   5  10   8       15.48       17.26     13.16 o 
   6  10   8       13.20       65.80     19.33 o 
   1  11   8        0.32        8.67      9.59 o 
   2  11   8       24.42       37.92     11.28 o 
   3  11   8        8.65       17.55     10.27 o 
   4  11   8      242.21      307.98     60.37 o 
   5  11   8       57.84       78.37     38.73 o 
   6  11   8        0.26       73.70     80.18 o 
   0  12   8       72.65       64.79     17.91 o 
   1  12   8        9.19       21.31     11.01 o 
   2  12   8       18.23       15.89     10.89 o 
   3  12   8       35.23       35.24     12.64 o 
   4  12   8       55.61       36.59     15.24 o 
   5  12   8       52.13      100.41     21.22 o 
   1  13   8        0.60       23.31     19.83 o 
   2  13   8       25.38       28.04     12.38 o 
   3  13   8      178.94      201.74     22.45 o 
   4  13   8       15.34       22.62     14.01 o 
   0  14   8       80.70       55.61     25.79 o 
   1  14   8      336.31      382.92     27.96 o 
   2  14   8        2.26       31.50     13.08 o 
   3  14   8      129.31      120.85     19.84 o 
   1   1   9        7.83       27.48      3.43 o 
   2   1   9      165.48      173.94      8.68 o 
   3   1   9     3493.82     3705.87     76.64 o 
   4   1   9     4038.01     4141.00     62.08 o 
   5   1   9     1324.83     1379.39     38.79 o 
   6   1   9       87.43       91.22     12.72 o 
   7   1   9        5.85       18.34     12.60 o 
   8   1   9        8.27        7.86     15.38 o 
   0   2   9      750.42      816.99     24.19 o 
   1   2   9    27517.35    29714.68    398.23 o 
   2   2   9       90.69      104.37      7.98 o 
   3   2   9     1507.39     1644.06     30.60 o 
   4   2   9      150.03      175.53     12.97 o 
   5   2   9      958.96      877.97     40.08 o 
   6   2   9       19.11       30.91      9.28 o 
   7   2   9       48.20       56.96     15.46 o 
   8   2   9        1.63       15.55     15.07 o 
   1   3   9      621.21      606.37     17.49 o 
   2   3   9      777.51      703.38     33.53 o 
   3   3   9      587.30      492.99     12.30 o 
   4   3   9       30.20       22.91      5.09 o 
   5   3   9      962.60      875.30     26.71 o 
   6   3   9       37.61       40.23     11.33 o 
   7   3   9      435.71      428.35     30.53 o 
   8   3   9      157.47      150.16     41.39 o 
   0   4   9     1541.70     1330.33     37.67 o 
   1   4   9        9.84       11.99      3.61 o 
   2   4   9      391.48      419.55     10.81 o 
   3   4   9       24.50       19.30      4.59 o 
   4   4   9      331.59      327.80     15.24 o 
   5   4   9       13.98       19.55      8.32 o 
   6   4   9       22.82       14.35      9.43 o 
   7   4   9       38.46       57.40     23.42 o 
   1   5   9      236.32      287.45     12.03 o 
   2   5   9      277.89      252.41     12.98 o 
   3   5   9      249.52      210.36      9.78 o 
   4   5   9      118.93      127.35      9.99 o 
   5   5   9       82.66       83.16     11.70 o 
   6   5   9       43.99       61.45     13.04 o 
   7   5   9        4.55       20.22     15.13 o 
   0   6   9       18.54       15.59      7.48 o 
   1   6   9      417.85      457.71     16.08 o 
   2   6   9     1355.96     1345.82     28.68 o 
   3   6   9      305.70      264.36     11.50 o 
   4   6   9      670.53      639.66     22.76 o 
   5   6   9     1597.59     1466.14     43.73 o 
   6   6   9      711.69      642.18     49.62 o 
   7   6   9       97.44      101.34     23.51 o 
   1   7   9     1245.56     1070.02     26.64 o 
   2   7   9       68.27       61.30      9.34 o 
   3   7   9       28.48       52.90      8.60 o 
   4   7   9     5358.43     4581.50     99.28 o 
   5   7   9       66.94      126.24     16.27 o 
   6   7   9      243.24      305.24     27.33 o 
   7   7   9       55.65       43.80     25.06 o 
   0   8   9        2.20        2.20      9.33 o 
   1   8   9        0.59        8.92      5.79 o 
   2   8   9     2323.66     2182.52     49.56 o 
   3   8   9      306.86      304.37     16.03 o 
   4   8   9      502.50      423.81     24.58 o 
   5   8   9        8.47       17.06     11.09 o 
   6   8   9      874.76      786.60     42.17 o 
   7   8   9      115.28      157.40     39.91 o 
   1   9   9       37.48       57.81      9.84 o 
   2   9   9        7.87        7.66      8.82 o 
   3   9   9      467.23      455.38     26.05 o 
   4   9   9       77.95       95.20     15.26 o 
   5   9   9      149.10      154.49     18.46 o 
   6   9   9      219.52      225.30     33.55 o 
   7   9   9       20.41       -1.48     25.61 o 
   0  10   9      106.74       95.80     17.20 o 
   1  10   9       39.08       51.08     10.36 o 
   2  10   9        2.82       -3.28      9.14 o 
   3  10   9       22.39       16.02     10.93 o 
   4  10   9       10.57       19.31     11.04 o 
   5  10   9       33.64       29.72     15.81 o 
   6  10   9        5.71       31.00     15.71 o 
   1  11   9        0.68       -9.81      7.53 o 
   2  11   9       12.08       18.11     10.28 o 
   3  11   9        1.63       21.58     12.85 o 
   4  11   9        5.79       23.63     24.57 o 
   5  11   9        6.85       34.59     21.99 o 
   6  11   9       17.34       98.02     75.91 o 
   0  12   9      344.76      313.51     29.98 o 
   1  12   9      181.42      178.82     18.21 o 
   2  12   9        4.20       13.63     11.27 o 
   3  12   9       71.21       75.73     17.87 o 
   4  12   9        0.83       15.37     12.45 o 
   5  12   9        3.32       28.16     22.52 o 
   1  13   9       17.16       33.59     12.59 o 
   2  13   9        2.49       30.54     11.97 o 
   3  13   9      107.43      169.15     21.61 o 
   4  13   9       98.16      178.70     22.40 o 
   0  14   9        1.63        9.81     21.19 o 
   1  14   9        3.27       11.81     12.65 o 
   2  14   9      211.82      164.77     19.74 o 
   3  14   9       92.65      113.02     19.25 o 
   0   0  10       84.04       62.51     10.02 o 
   1   0  10      477.58      479.80     13.90 o 
   2   0  10     9437.97    10312.07    216.87 o 
   3   0  10     1687.28     2046.74    164.26 o 
   4   0  10      332.90      537.16     20.61 o 
   5   0  10      294.04      188.11     22.58 o 
   6   0  10     2004.57     2032.44    127.42 o 
   7   0  10      178.39      210.29     38.05 o 
   8   0  10       15.48       25.80     23.20 o 
   1   1  10     4286.76     4455.73     59.38 o 
   2   1  10       57.52       43.19      4.23 o 
   3   1  10      155.79      167.19      9.49 o 
   4   1  10     2927.13     3164.51     60.59 o 
   5   1  10      126.17      153.95     14.69 o 
   6   1  10       89.26       80.90     13.04 o 
   7   1  10      143.40      176.94     31.34 o 
   8   1  10        2.18       32.70     17.88 o 
   0   2  10      122.81      126.60      9.70 o 
   1   2  10     6214.78     6475.38     91.43 o 
   2   2  10       35.18       43.75      4.27 o 
   3   2  10     1214.73     1197.95     27.77 o 
   4   2  10      630.91      579.13     18.36 o 
   5   2  10      376.86      406.38     32.39 o 
   6   2  10      252.52      225.98     16.49 o 
   7   2  10        0.54      -11.80     11.55 o 
   8   2  10      251.97      171.69     41.39 o 
   1   3  10       71.24      104.44      6.89 o 
   2   3  10      400.66      395.28     12.90 o 
   3   3  10      864.62      781.93     16.50 o 
   4   3  10      721.36      776.12     22.83 o 
   5   3  10       61.39       65.33     10.43 o 
   6   3  10      132.84      132.61     15.15 o 
   7   3  10      189.76      167.13     20.87 o 
   8   3  10       48.12       47.89     30.81 o 
   0   4  10     6034.46     6582.36    144.33 o 
   1   4  10        0.71       -4.31      2.88 o 
   2   4  10     1552.98     1631.23     28.99 o 
   3   4  10     1227.34     1280.69     23.14 o 
   4   4  10      267.43      240.99     12.23 o 
   5   4  10      676.41      607.33     23.71 o 
   6   4  10      193.93      174.73     15.59 o 
   7   4  10       97.91       80.17     18.20 o 
   8   4  10       35.39       64.41     31.74 o 
   1   5  10     1023.35      865.07     20.82 o 
   2   5  10      465.69      524.91     16.04 o 
   3   5  10      228.34      223.22      9.48 o 
   4   5  10       25.63       45.14      7.53 o 
   5   5  10        3.90        6.39      7.58 o 
   6   5  10        0.07        9.34     11.64 o 
   7   5  10      111.42      135.82     35.54 o 
   8   5  10        0.41       43.06     29.88 o 
   0   6  10       40.71       42.10     12.07 o 
   1   6  10      108.55       92.91      8.70 o 
   2   6  10     1669.70     1454.55     28.19 o 
   3   6  10       67.48       62.51      7.21 o 
   4   6  10      721.52      734.65     24.36 o 
   5   6  10     1456.35     1188.53     34.43 o 
   6   6  10       28.30       35.26     11.75 o 
   7   6  10      516.18      429.71     39.76 o 
   8   6  10        8.65      -30.81     20.79 o 
   1   7  10      316.10      341.11     15.52 o 
   2   7  10      976.87      874.76     40.35 o 
   3   7  10     3016.23     2792.60     58.60 o 
   4   7  10     1247.11     1206.75     38.31 o 
   5   7  10     1111.20     1054.67     37.17 o 
   6   7  10       89.88      116.23     23.66 o 
   7   7  10       12.21       -6.87     21.90 o 
   0   8  10     1457.83     1415.56     50.59 o 
   1   8  10      182.20      202.31     13.34 o 
   2   8  10       82.30       74.36     11.98 o 
   3   8  10      493.29      435.31     21.18 o 
   4   8  10        0.08       16.99     10.37 o 
   5   8  10      320.91      269.04     25.18 o 
   6   8  10      105.44       78.88     18.09 o 
   7   8  10      161.67      143.19     26.94 o 
   1   9  10      330.79      310.54     26.45 o 
   2   9  10       73.94       65.56     11.01 o 
   3   9  10      366.47      330.83     20.19 o 
   4   9  10      631.48      536.47     29.09 o 
   5   9  10      161.63      165.51     21.78 o 
   6   9  10        4.63       52.08     18.84 o 
   7   9  10        0.11       36.72     20.91 o 
   0  10  10      115.74      127.42     18.64 o 
   1  10  10      283.97      276.87     18.09 o 
   2  10  10        3.05        0.76      9.03 o 
   3  10  10        1.40        7.23      9.21 o 
   4  10  10       27.63       36.53     13.07 o 
   5  10  10        0.51        2.33     11.60 o 
   6  10  10        1.29       28.18     15.76 o 
   1  11  10       57.19       43.11     10.66 o 
   2  11  10        9.59        4.88      9.84 o 
   3  11  10      261.90      295.99     22.03 o 
   4  11  10      147.51      137.67     18.82 o 
   5  11  10       27.69       61.72     35.39 o 
   0  12  10       90.25       63.17     17.80 o 
   1  12  10      161.16      152.95     17.49 o 
   2  12  10      132.24      122.87     16.77 o 
   3  12  10       16.09        7.44     13.58 o 
   4  12  10       88.05      135.26     31.71 o 
   5  12  10       11.42       52.88     25.68 o 
   1  13  10       63.41       64.86     14.06 o 
   2  13  10      293.69      297.45     23.63 o 
   3  13  10      297.90      248.03     25.22 o 
   4  13  10        3.18       46.90     15.92 o 
   0  14  10        5.09       34.56     22.56 o 
   1  14  10      421.71      451.49     31.86 o 
   2  14  10      551.20      522.18     36.47 o 
   3  14  10        0.53       31.49     15.43 o 
   1   1  11       90.15       90.44      4.68 o 
   2   1  11      583.38      563.94     12.12 o 
   3   1  11      411.42      563.99     21.76 o 
   4   1  11      217.92      251.58     12.93 o 
   5   1  11      413.87      461.92     35.95 o 
   6   1  11        0.19       -3.23      9.16 o 
   7   1  11      108.14      112.38     18.22 o 
   8   1  11       21.26       27.65     18.16 o 
   0   2  11     1849.46     1788.85     38.61 o 
   1   2  11    14710.71    16308.43    221.70 o 
   2   2  11       53.57       56.70      4.77 o 
   3   2  11       45.29       42.51      7.01 o 
   4   2  11      280.25      310.12     14.23 o 
   5   2  11       42.70       49.07     10.56 o 
   6   2  11       74.07       53.92     11.02 o 
   7   2  11      250.17      259.14     24.94 o 
   8   2  11       72.78       72.55     21.43 o 
   1   3  11     2551.08     2437.97     43.85 o 
   2   3  11      282.88      265.98      9.58 o 
   3   3  11       23.70       12.63      5.67 o 
   4   3  11       90.58       98.32     10.16 o 
   5   3  11        0.19       -2.98      7.39 o 
   6   3  11      131.87      118.56     13.60 o 
   7   3  11       50.04       78.43     19.27 o 
   8   3  11       12.03       25.61     18.63 o 
   0   4  11      138.28      126.89     14.54 o 
   1   4  11        9.83        9.46      4.47 o 
   2   4  11     1115.80     1075.89     23.54 o 
   3   4  11       64.30       57.13      6.37 o 
   4   4  11      235.83      278.30     14.06 o 
   5   4  11        7.06       26.28      8.95 o 
   6   4  11       31.89       38.35     11.00 o 
   7   4  11        0.37        8.10     12.97 o 
   8   4  11       46.75       64.59     27.66 o 
   1   5  11     1588.30     1627.11     32.60 o 
   2   5  11       19.45       10.11      4.69 o 
   3   5  11       15.80       12.98      5.71 o 
   4   5  11      277.98      287.27     15.07 o 
   5   5  11       75.72       82.16     11.82 o 
   6   5  11       67.73       92.23     13.03 o 
   7   5  11       94.50      131.47     25.02 o 
   8   5  11        2.95       46.77     27.10 o 
   0   6  11      190.29      225.84     17.19 o 
   1   6  11     3161.75     3244.96     57.51 o 
   2   6  11      788.48      755.14     20.98 o 
   3   6  11      724.69      694.22     19.70 o 
   4   6  11       40.62       30.11      7.91 o 
   5   6  11        0.72       14.65      9.05 o 
   6   6  11        2.39       15.07     12.71 o 
   7   6  11        6.67       35.17     14.54 o 
   8   6  11       76.50       71.46     34.15 o 
   1   7  11      121.48      116.09     10.25 o 
   2   7  11      854.14      890.76     24.26 o 
   3   7  11      161.27      189.54     14.47 o 
   4   7  11     2041.37     1937.87     52.48 o 
   5   7  11      182.48      204.83     19.86 o 
   6   7  11      289.70      328.07     29.17 o 
   7   7  11       27.75       62.54     17.79 o 
   0   8  11     3675.63     3632.87    116.14 o 
   1   8  11       38.33       45.58      8.84 o 
   2   8  11      100.38      123.72     12.68 o 
   3   8  11      588.95      544.80     23.52 o 
   4   8  11     1859.71     1625.16     47.82 o 
   5   8  11      921.43      872.73     42.97 o 
   6   8  11     1132.96      896.19     44.14 o 
   7   8  11      137.83      129.69     26.39 o 
   1   9  11       64.21       80.91     10.57 o 
   2   9  11      286.09      272.48     18.46 o 
   3   9  11     1740.13     1546.74     41.59 o 
   4   9  11      270.70      273.14     22.24 o 
   5   9  11      542.49      488.04     33.49 o 
   6   9  11      250.95      204.54     29.88 o 
   7   9  11        3.39       32.27     20.86 o 
   0  10  11      233.50      234.89     25.61 o 
   1  10  11      730.65      783.29     29.91 o 
   2  10  11       18.77        7.74     15.61 o 
   3  10  11       64.31       56.75     12.21 o 
   4  10  11        6.51        5.05     10.90 o 
   5  10  11       37.74       39.12     15.81 o 
   6  10  11       77.66       73.52     19.30 o 
   1  11  11        0.23        4.20      9.92 o 
   2  11  11        0.31        8.47     10.68 o 
   3  11  11       91.77      139.19     31.18 o 
   4  11  11        5.17       21.80     22.11 o 
   5  11  11       97.37      138.43     27.01 o 
   0  12  11      256.38      240.35     27.26 o 
   1  12  11      213.26      245.71     21.15 o 
   2  12  11      420.11      424.57     35.70 o 
   3  12  11      316.18      344.62     42.18 o 
   4  12  11       56.27       73.85     29.31 o 
   5  12  11       35.98       65.52     21.38 o 
   1  13  11       23.15       39.31     12.93 o 
   2  13  11      145.39      130.36     17.64 o 
   3  13  11       77.32      109.60     18.54 o 
   4  13  11       21.15       34.66     15.38 o 
   0  14  11        2.05       27.47     17.11 o 
   1  14  11      137.27      105.86     18.85 o 
   2  14  11      187.16      160.26     19.47 o 
   0   0  12    62935.00    67146.61   1673.47 o 
   1   0  12     4630.69     4844.40     91.91 o 
   2   0  12     3394.92     3087.44     71.71 o 
   3   0  12     7974.54     8326.79    460.86 o 
   4   0  12     2273.38     2047.31    112.76 o 
   5   0  12      723.66      667.19     37.68 o 
   6   0  12      215.99      144.74     22.93 o 
   7   0  12        6.36       33.41     24.13 o 
   8   0  12       54.43       55.49     32.30 o 
   1   1  12      127.75      119.70      5.46 o 
   2   1  12      103.68      121.15      5.93 o 
   3   1  12     2425.19     2752.08     53.01 o 
   4   1  12      977.35     1050.93     33.09 o 
   5   1  12      522.40      556.36     25.91 o 
   6   1  12      359.26      344.37     21.66 o 
   7   1  12       74.51       46.84     14.46 o 
   8   1  12        6.05        2.61     16.17 o 
   0   2  12       69.47       58.72      7.39 o 
   1   2  12        6.09       -5.25      3.51 o 
   2   2  12     2214.42     2389.71     42.34 o 
   3   2  12      834.75      856.68     23.02 o 
   4   2  12      368.36      393.65     27.19 o 
   5   2  12      688.67      742.54     27.82 o 
   6   2  12      116.90       93.88     14.01 o 
   7   2  12       33.85       52.65     14.78 o 
   8   2  12       24.25       14.73     17.89 o 
   1   3  12       76.01       84.32      6.74 o 
   2   3  12       40.58       40.63      4.98 o 
   3   3  12      281.07      340.78     13.72 o 
   4   3  12       14.79       22.33      7.15 o 
   5   3  12       55.77       37.92     10.85 o 
   6   3  12       44.00       56.72     11.50 o 
   7   3  12       35.86       41.61     15.03 o 
   8   3  12       24.85       17.12     24.78 o 
   0   4  12     9492.66    11161.37    237.98 o 
   1   4  12      356.81      365.25     13.61 o 
   2   4  12     2216.91     2254.50     40.92 o 
   3   4  12     1361.22     1298.89     29.47 o 
   4   4  12      275.78      250.02     15.47 o 
   5   4  12        0.19        2.14      8.18 o 
   6   4  12       33.47       50.96     10.88 o 
   7   4  12        5.70       10.19     13.19 o 
   8   4  12       69.42       56.08     47.89 o 
   1   5  12      263.61      237.06     14.49 o 
   2   5  12     4224.30     4033.09     62.67 o 
   3   5  12       73.66       68.56      8.01 o 
   4   5  12      185.63      204.77     13.46 o 
   5   5  12      471.28      479.38     22.68 o 
   6   5  12      704.57      706.18     30.84 o 
   7   5  12      273.53      303.65     34.39 o 
   8   5  12        0.05       48.44     25.06 o 
   0   6  12      150.91      164.84     15.75 o 
   1   6  12     1504.63     1566.54     52.94 o 
   2   6  12     3480.24     3121.25     56.38 o 
   3   6  12       89.13       90.52     10.67 o 
   4   6  12      399.34      357.02     19.35 o 
   5   6  12      281.47      313.71     22.78 o 
   6   6  12       16.80       24.09     11.41 o 
   7   6  12       19.84       30.32     14.52 o 
   8   6  12       19.40        3.90     24.69 o 
   1   7  12      189.78      165.60     11.89 o 
   2   7  12      179.47      178.17     12.27 o 
   3   7  12        3.72       -6.75      7.26 o 
   4   7  12      117.82      121.48     15.55 o 
   5   7  12        0.41        3.12     10.06 o 
   6   7  12        2.75       -0.48     12.48 o 
   7   7  12       66.38       80.01     28.48 o 
   0   8  12      222.10      204.32     19.33 o 
   1   8  12      262.34      275.16     15.61 o 
   2   8  12      663.92      644.53     22.33 o 
   3   8  12     1424.93     1270.38     35.41 o 
   4   8  12      201.44      187.37     18.33 o 
   5   8  12      357.79      376.91     25.93 o 
   6   8  12      331.86      321.56     30.19 o 
   7   8  12       26.43       63.41     16.98 o 
   1   9  12       17.84       13.48      9.55 o 
   2   9  12      236.45      240.95     18.16 o 
   3   9  12     1041.33      922.53     30.87 o 
   4   9  12      368.12      463.87     27.33 o 
   5   9  12      149.72      152.37     21.44 o 
   6   9  12      376.83      303.22     29.76 o 
   0  10  12      117.13      144.19     20.17 o 
   1  10  12       19.95       32.96      9.50 o 
   2  10  12      413.29      401.98     23.00 o 
   3  10  12      255.59      219.61     28.24 o 
   4  10  12        1.31       -2.55     10.27 o 
   5  10  12       76.12       66.05     16.90 o 
   6  10  12       38.41       86.38     18.78 o 
   1  11  12       19.40       16.31     12.18 o 
   2  11  12       83.77       83.91     14.47 o 
   3  11  12      133.84      125.02     20.51 o 
   4  11  12        7.05       37.34     16.06 o 
   5  11  12        1.05       12.08     15.66 o 
   0  12  12      686.60      659.18     41.20 o 
   1  12  12      443.76      431.97     24.42 o 
   2  12  12        0.28       20.02     11.81 o 
   3  12  12      563.18      605.17     51.73 o 
   4  12  12       97.97      170.67     36.62 o 
   5  12  12        8.57       49.91     64.05 o 
   1  13  12        8.17       23.34     13.01 o 
   2  13  12      356.32      322.53     25.12 o 
   3  13  12       66.98       91.79     18.57 o 
   4  13  12       33.85       31.61     33.25 o 
   0  14  12        0.10       21.97     16.84 o 
   1  14  12        7.07        3.72     11.71 o 
   2  14  12      573.67      589.58     34.23 o 
   1   1  13     2539.36     2658.00     44.56 o 
   2   1  13      739.64      750.44     15.36 o 
   3   1  13      945.20      932.95     23.77 o 
   4   1  13     1863.74     1800.48     46.67 o 
   5   1  13       61.33       58.22     11.26 o 
   6   1  13       76.85       74.46     12.97 o 
   7   1  13        1.33       22.05     15.20 o 
   8   1  13       16.70       28.43     29.35 o 
   0   2  13      426.19      461.98     15.54 o 
   1   2  13     6087.74     6194.26     82.79 o 
   2   2  13     3724.37     4096.11     56.55 o 
   3   2  13      376.00      421.09     15.97 o 
   4   2  13        0.02        0.11     11.25 o 
   5   2  13       21.16       44.65     11.23 o 
   6   2  13       13.75       24.12     10.63 o 
   7   2  13       35.91       58.67     15.70 o 
   8   2  13      111.67      133.99     27.84 o 
   1   3  13     1418.70     1612.86     28.51 o 
   2   3  13     2780.39     3015.99     47.78 o 
   3   3  13      258.64      283.56     11.43 o 
   4   3  13      111.76      131.39     14.19 o 
   5   3  13      207.31      184.58     17.11 o 
   6   3  13      192.35      202.51     22.05 o 
   7   3  13       15.45       25.93     11.98 o 
   8   3  13      313.56      272.11     35.28 o 
   0   4  13    21032.49    22399.61    464.99 o 
   1   4  13       62.53       49.37      6.24 o 
   2   4  13     1795.25     1985.59     35.17 o 
   3   4  13      203.81      226.54     11.64 o 
   4   4  13      433.05      440.12     20.93 o 
   5   4  13      120.25      132.89     14.07 o 
   6   4  13        0.76        2.74      9.45 o 
   7   4  13       17.25       20.28     12.34 o 
   8   4  13       22.58       12.26     21.44 o 
   1   5  13      118.55      128.16      7.46 o 
   2   5  13     3487.94     3281.79     75.04 o 
   3   5  13      451.10      501.94     15.97 o 
   4   5  13       11.80        1.39      6.76 o 
   5   5  13        6.40       11.93      8.90 o 
   6   5  13       93.89      130.28     15.96 o 
   7   5  13       38.53       30.34     13.56 o 
   8   5  13      249.34      274.51     48.81 o 
   0   6  13       17.43       28.65      8.86 o 
   1   6  13       61.67       72.63      8.29 o 
   2   6  13       44.35       47.06      7.69 o 
   3   6  13      184.04      212.36     14.21 o 
   4   6  13        9.30       13.50      8.79 o 
   5   6  13      136.21      125.34     15.95 o 
   6   6  13       75.59       92.73     24.06 o 
   7   6  13       17.00       10.75     18.46 o 
   1   7  13       23.90       20.23      7.65 o 
   2   7  13      527.65      469.37     18.46 o 
   3   7  13      472.27      498.71     21.71 o 
   4   7  13       39.87       20.68     11.62 o 
   5   7  13       96.31       84.00     15.18 o 
   6   7  13        0.04        4.89     12.93 o 
   7   7  13       15.73       33.70     17.52 o 
   0   8  13     2215.76     2143.13     63.17 o 
   1   8  13        2.86        7.07      6.90 o 
   2   8  13     1083.37      981.03     27.18 o 
   3   8  13      639.93      638.73     25.77 o 
   4   8  13       27.55       52.76     12.42 o 
   5   8  13      340.86      276.49     23.33 o 
   6   8  13        1.26        3.34     13.10 o 
   7   8  13       22.05       36.60     15.02 o 
   1   9  13      522.77      471.01     20.96 o 
   2   9  13      113.26      101.68     14.30 o 
   3   9  13     1755.38     1651.58     65.01 o 
   4   9  13      169.75      182.24     19.45 o 
   5   9  13      153.85      124.11     17.61 o 
   6   9  13       81.93       85.06     18.93 o 
   0  10  13     1123.00     1009.93     43.09 o 
   1  10  13       60.36       61.86     11.22 o 
   2  10  13       21.47       28.58     10.45 o 
   3  10  13      163.26      187.97     19.60 o 
   4  10  13       52.62       63.58     13.84 o 
   5  10  13      256.40      214.49     25.63 o 
   6  10  13       85.32      102.72     20.05 o 
   1  11  13      641.11      681.53     28.14 o 
   2  11  13      831.55      758.16     32.50 o 
   3  11  13        0.50       -0.44     19.66 o 
   4  11  13        5.65        9.93     11.27 o 
   5  11  13        0.73       17.70     14.02 o 
   0  12  13     6071.07     5503.87    144.64 o 
   1  12  13      108.26      137.62     16.19 o 
   2  12  13      251.94      264.23     22.41 o 
   3  12  13      163.17      160.05     21.19 o 
   4  12  13        2.70       41.41     19.96 o 
   5  12  13       15.03       62.16     76.95 o 
   1  13  13        0.21       12.73     12.33 o 
   2  13  13      169.15      193.21     20.82 o 
   3  13  13      135.25      169.94     22.95 o 
   4  13  13      104.23       81.05     18.10 o 
   0  14  13      106.42      164.22     31.18 o 
   1  14  13       35.35       60.19     14.74 o 
   2  14  13        0.25       14.71     14.34 o 
   0   0  14    74887.72    80073.16   1994.78 o 
   1   0  14     4354.59     4426.53     85.63 o 
   2   0  14     7665.18     8083.17    149.34 o 
   3   0  14     2741.13     2865.22     68.82 o 
   4   0  14       96.06       62.16     15.02 o 
   5   0  14       92.22       82.65     18.24 o 
   6   0  14      129.91      100.73     20.98 o 
   7   0  14       14.49       12.06     21.16 o 
   8   0  14      102.17      141.87     25.19 o 
   1   1  14      644.66      563.21     13.79 o 
   2   1  14      634.63      628.58     14.10 o 
   3   1  14       61.37       83.32      8.15 o 
   4   1  14      820.40      765.64     28.29 o 
   5   1  14      111.20      108.89     13.93 o 
   6   1  14       77.56       74.92     13.13 o 
   7   1  14      121.97      172.51     27.30 o 
   8   1  14        8.50       15.42     13.43 o 
   0   2  14        2.45        4.16      4.93 o 
   1   2  14       63.53       17.19      3.91 o 
   2   2  14     3305.19     3357.93     47.70 o 
   3   2  14      355.37      309.41     14.03 o 
   4   2  14      684.68      719.25     27.02 o 
   5   2  14      221.65      209.43     18.65 o 
   6   2  14       49.19       35.64     11.95 o 
   7   2  14        2.97       17.05     12.12 o 
   8   2  14       27.40       22.26     14.60 o 
   1   3  14      169.54      193.12      8.96 o 
   2   3  14      825.43     1041.28     21.09 o 
   3   3  14      109.82      111.29      7.83 o 
   4   3  14       54.57       50.81     10.91 o 
   5   3  14      105.91       97.31     14.01 o 
   6   3  14       50.75       51.84     11.35 o 
   7   3  14       36.67       33.68     14.92 o 
   8   3  14        0.01       26.86     24.96 o 
   0   4  14      826.68      745.75     27.00 o 
   1   4  14      825.51      808.11     19.78 o 
   2   4  14       41.42       47.74      6.23 o 
   3   4  14      252.20      231.85     11.83 o 
   4   4  14      505.03      440.62     19.33 o 
   5   4  14      196.88      187.80     16.11 o 
   6   4  14       12.73        6.26      9.36 o 
   7   4  14       13.93       12.73     11.98 o 
   8   4  14       33.41       47.14     21.17 o 
   1   5  14       41.25       35.93      5.06 o 
   2   5  14       49.14       23.28      5.31 o 
   3   5  14      865.12      890.27     21.27 o 
   4   5  14       31.36       18.89      7.80 o 
   5   5  14      100.07       90.26     12.84 o 
   6   5  14       91.24      132.65     15.04 o 
   7   5  14        1.52       28.04     12.89 o 
   8   5  14       18.86      -29.79     19.86 o 
   0   6  14       43.93       41.40     10.05 o 
   1   6  14     1501.00     1467.57     32.06 o 
   2   6  14      211.28      191.45     12.00 o 
   3   6  14      430.18      437.35     16.98 o 
   4   6  14       56.44       72.64     10.21 o 
   5   6  14       42.39       41.87     10.53 o 
   6   6  14        6.95       24.33     15.06 o 
   7   6  14        4.25       19.33     14.69 o 
   1   7  14      132.91      156.45     11.84 o 
   2   7  14       76.03       62.91      8.87 o 
   3   7  14      735.50      680.11     24.05 o 
   4   7  14      187.38      183.48     16.52 o 
   5   7  14      460.85      463.90     27.99 o 
   6   7  14       58.13       62.37     14.76 o 
   7   7  14       23.97       38.27     16.53 o 
   0   8  14      179.04      200.35     19.87 o 
   1   8  14        2.89       -7.02      6.52 o 
   2   8  14       10.77       12.64      7.46 o 
   3   8  14       60.28       72.90     13.28 o 
   4   8  14        6.59       16.23     10.36 o 
   5   8  14      327.35      354.14     25.90 o 
   6   8  14       13.60       50.29     16.08 o 
   7   8  14       80.66      108.76     21.11 o 
   1   9  14       73.14       70.45     10.76 o 
   2   9  14       37.67       44.91     10.01 o 
   3   9  14      358.69      335.09     27.78 o 
   4   9  14       60.63       54.04     13.21 o 
   5   9  14       30.42       33.94     12.78 o 
   6   9  14       51.17       62.01     17.64 o 
   0  10  14        4.95       11.25     13.94 o 
   1  10  14     3142.75     3054.46     68.22 o 
   2  10  14      694.33      687.81     29.41 o 
   3  10  14      443.81      458.18     32.84 o 
   4  10  14      937.50      910.54     38.90 o 
   5  10  14        5.89       12.62     14.20 o 
   6  10  14        1.72       22.28     15.13 o 
   1  11  14       63.50       83.36     12.92 o 
   2  11  14       19.00       41.97     13.47 o 
   3  11  14      169.74      130.22     17.87 o 
   4  11  14       72.29       70.76     15.62 o 
   5  11  14       26.84       59.71     17.20 o 
   0  12  14     1071.81     1011.95     49.40 o 
   1  12  14      314.44      346.98     24.89 o 
   2  12  14       16.98       39.26     12.09 o 
   3  12  14      178.96      257.45     30.35 o 
   4  12  14        4.79       74.65     29.20 o 
   1  13  14        0.05       20.93     12.49 o 
   2  13  14       37.48       56.12     14.53 o 
   3  13  14        2.34       44.62     15.97 o 
   0  14  14        0.89       44.02     18.69 o 
   1  14  14      430.35      393.78     28.98 o 
   2  14  14        2.86       25.25     13.28 o 
   1   1  15      417.64      416.53     10.44 o 
   2   1  15     3170.04     3243.36     49.79 o 
   3   1  15        0.01       -0.85      4.98 o 
   4   1  15       83.30       96.16     12.81 o 
   5   1  15      212.40      183.49     17.55 o 
   6   1  15        2.67        7.60     10.36 o 
   7   1  15       15.79       39.09     14.84 o 
   8   1  15       12.10       21.14     14.64 o 
   0   2  15     2393.26     2473.62     52.72 o 
   1   2  15    12697.93    13530.32    174.43 o 
   2   2  15     2692.10     2776.42     40.77 o 
   3   2  15       28.58       19.99      6.66 o 
   4   2  15      184.51      191.43     16.36 o 
   5   2  15      302.88      297.33     20.86 o 
   6   2  15        2.62       -0.03     10.53 o 
   7   2  15      166.67      166.14     19.40 o 
   8   2  15        0.16       17.81     13.74 o 
   1   3  15     6874.79     7635.16    109.44 o 
   2   3  15     1161.12     1280.96     24.69 o 
   3   3  15       30.42       59.52      7.40 o 
   4   3  15      750.10      664.90     27.18 o 
   5   3  15       68.85       69.53     12.62 o 
   6   3  15       23.11       35.87     10.36 o 
   7   3  15      190.98      204.42     20.77 o 
   8   3  15      104.07      109.42     19.62 o 
   0   4  15    10664.90    12161.52    259.77 o 
   1   4  15        1.67       -0.08      4.58 o 
   2   4  15      513.90      524.72     14.96 o 
   3   4  15     1914.21     1972.67     38.91 o 
   4   4  15      316.12      382.28     22.34 o 
   5   4  15        0.12        0.14      8.46 o 
   6   4  15      284.95      282.72     20.08 o 
   7   4  15      340.49      322.07     25.82 o 
   8   4  15       53.96       79.24     31.11 o 
   1   5  15       64.85       84.10      8.31 o 
   2   5  15       50.39       74.40      8.02 o 
   3   5  15       97.01       83.29      8.34 o 
   4   5  15      107.88      127.16     11.84 o 
   5   5  15       81.36       91.09     12.88 o 
   6   5  15        1.46        2.55      9.43 o 
   7   5  15       15.97       29.81     17.68 o 
   8   5  15      157.18      177.44     42.88 o 
   0   6  15       39.17       31.99     10.11 o 
   1   6  15      239.61      214.88     18.15 o 
   2   6  15      212.21      201.56     12.43 o 
   3   6  15       22.98       15.53      7.87 o 
   4   6  15      321.29      325.74     17.36 o 
   5   6  15        0.02       11.59     10.83 o 
   6   6  15       67.22       49.00     13.91 o 
   7   6  15        5.85       11.50     14.27 o 
   1   7  15        3.65       -1.31      6.31 o 
   2   7  15      386.50      345.44     16.57 o 
   3   7  15       22.50       23.80     10.93 o 
   4   7  15      354.41      345.24     21.20 o 
   5   7  15        1.62       14.26     11.28 o 
   6   7  15      129.47      131.65     18.71 o 
   7   7  15        6.73       52.35     16.62 o 
   0   8  15       91.78       75.66     14.26 o 
   1   8  15      239.14      228.47     16.75 o 
   2   8  15       89.71      101.68     11.15 o 
   3   8  15      152.53      168.50     19.15 o 
   4   8  15       48.62       70.41     13.25 o 
   5   8  15       97.55      122.69     17.84 o 
   6   8  15       63.30       64.11     14.96 o 
   7   8  15      100.37      106.96     35.49 o 
   1   9  15       24.27       28.10      8.44 o 
   2   9  15      351.83      349.39     19.02 o 
   3   9  15        0.06       24.09     11.53 o 
   4   9  15        0.63       11.34     10.77 o 
   5   9  15       63.22       69.13     17.41 o 
   6   9  15       48.75       44.01     16.34 o 
   0  10  15      382.98      394.20     37.48 o 
   1  10  15      361.13      351.20     20.42 o 
   2  10  15      135.46      115.97     13.17 o 
   3  10  15      239.15      229.10     29.31 o 
   4  10  15       41.32       71.68     14.97 o 
   5  10  15       61.11       56.50     14.57 o 
   6  10  15        6.54       27.49     15.44 o 
   1  11  15     1372.73     1267.35     36.64 o 
   2  11  15     2959.68     2767.97     73.94 o 
   3  11  15       15.74       25.65     12.24 o 
   4  11  15      147.59      172.38     20.23 o 
   5  11  15        1.07       19.31     16.23 o 
   0  12  15      911.14      976.30     50.12 o 
   1  12  15        2.01        8.29     10.36 o 
   2  12  15        0.38       16.29     11.83 o 
   3  12  15      622.67      613.36     54.26 o 
   4  12  15       88.52      111.15     19.84 o 
   1  13  15      248.65      256.68     22.62 o 
   2  13  15        4.61       14.98     11.89 o 
   3  13  15       12.67       53.51     27.97 o 
   0  14  15        2.19       15.12     17.28 o 
   1  14  15       63.18      115.15     23.19 o 
   2  14  15       12.74        2.88     12.99 o 
   0   0  16    10706.52    11968.60    310.04 o 
   1   0  16      204.61      198.31     18.30 o 
   2   0  16     6038.25     6256.33    118.28 o 
   3   0  16      315.63      357.13     23.75 o 
   4   0  16       56.01       29.71     13.37 o 
   5   0  16       28.86       31.24     14.79 o 
   6   0  16       27.64        8.09     14.95 o 
   7   0  16      331.04      316.95     34.87 o 
   8   0  16       69.36       26.91     24.69 o 
   1   1  16     1407.89     1413.70     23.76 o 
   2   1  16      832.72      738.44     14.28 o 
   3   1  16      141.75      146.58      7.74 o 
   4   1  16       56.86       25.42     12.32 o 
   5   1  16       33.95       63.46     12.77 o 
   6   1  16       98.97      104.04     15.14 o 
   7   1  16       31.44       55.17     15.36 o 
   8   1  16        0.14       43.59     14.88 o 
   0   2  16      449.95      523.95     17.89 o 
   1   2  16     9195.78    10095.19    132.25 o 
   2   2  16      880.79      831.37     16.97 o 
   3   2  16        0.32       -0.49      5.96 o 
   4   2  16       23.73       16.07      8.59 o 
   5   2  16      166.34      164.89     16.95 o 
   6   2  16       51.48       32.91     11.66 o 
   7   2  16        3.14       12.00     14.03 o 
   8   2  16        1.94       34.67     14.72 o 
   1   3  16      243.90      233.61      9.25 o 
   2   3  16      899.30      932.92     18.21 o 
   3   3  16        6.60        4.02      6.03 o 
   4   3  16      117.55      113.75     14.02 o 
   5   3  16      259.07      222.60     24.97 o 
   6   3  16      126.40      144.34     16.92 o 
   7   3  16      247.93      266.58     23.73 o 
   8   3  16        3.68       12.00     15.34 o 
   0   4  16     4187.36     4271.40    100.61 o 
   1   4  16       75.15      114.17      8.23 o 
   2   4  16       90.11      149.71      8.93 o 
   3   4  16     1045.10     1051.78     30.37 o 
   4   4  16        2.25        8.46      8.85 o 
   5   4  16      102.28      101.71     14.99 o 
   6   4  16        0.21       -0.08      9.76 o 
   7   4  16        2.88       14.08     12.45 o 
   8   4  16       33.14       63.32     18.38 o 
   1   5  16     1901.99     1856.86     37.13 o 
   2   5  16        8.54        8.78      5.30 o 
   3   5  16      505.84      484.11     21.44 o 
   4   5  16      252.75      258.33     19.56 o 
   5   5  16      161.62      183.04     16.56 o 
   6   5  16        3.51       24.08     10.46 o 
   7   5  16       11.13       12.23     12.68 o 
   0   6  16     1288.00     1289.55     59.60 o 
   1   6  16      559.26      569.79     23.92 o 
   2   6  16      602.67      548.32     18.92 o 
   3   6  16      100.07      116.92     11.23 o 
   4   6  16        5.16        7.19      7.63 o 
   5   6  16      196.86      186.59     17.21 o 
   6   6  16        1.94        9.26     10.36 o 
   7   6  16        0.27       19.32     16.88 o 
   1   7  16      192.97      205.70     13.49 o 
   2   7  16       51.29       41.14      8.35 o 
   3   7  16        0.71       13.81      9.58 o 
   4   7  16       79.35      104.93     18.29 o 
   5   7  16      146.05      167.85     19.58 o 
   6   7  16       49.19       35.20     13.74 o 
   7   7  16        3.47       -0.04     14.78 o 
   0   8  16      414.40      351.47     24.96 o 
   1   8  16        1.57       -6.23      8.88 o 
   2   8  16      238.14      259.43     17.72 o 
   3   8  16       37.95       45.25     14.23 o 
   4   8  16        4.20        7.47      9.16 o 
   5   8  16       75.78       93.79     20.50 o 
   6   8  16        0.97        5.94     18.54 o 
   7   8  16      138.44      172.81     57.01 o 
   1   9  16      711.48      661.06     25.14 o 
   2   9  16      439.01      451.44     21.26 o 
   3   9  16       73.81      105.05     16.25 o 
   4   9  16      228.01      176.39     19.53 o 
   5   9  16      289.72      263.60     24.63 o 
   6   9  16      140.29      123.31     18.48 o 
   0  10  16       47.59       44.70     18.37 o 
   1  10  16     8975.31     8270.32    138.58 o 
   2  10  16       94.20      126.20     13.58 o 
   3  10  16      105.46      109.46     17.12 o 
   4  10  16      163.39      164.80     18.80 o 
   5  10  16      233.18      252.90     24.12 o 
   6  10  16       94.70      129.25     33.32 o 
   1  11  16       55.26       43.39     11.48 o 
   2  11  16      138.02      160.12     17.54 o 
   3  11  16       23.86       47.35     21.78 o 
   4  11  16       34.93       75.79     14.65 o 
   5  11  16       98.67      111.40     17.93 o 
   0  12  16      622.25      611.33     41.16 o 
   1  12  16      538.90      526.60     27.67 o 
   2  12  16      319.73      336.15     25.18 o 
   3  12  16        0.22       16.91     20.26 o 
   4  12  16        4.99       39.03     35.32 o 
   1  13  16      206.21      212.28     19.87 o 
   2  13  16        0.95       23.33     12.38 o 
   3  13  16       73.39      102.71     33.14 o 
   0  14  16      108.70      135.83     23.76 o 
   1  14  16        9.20       31.81     20.22 o 
   1   1  17     4187.52     4535.27     63.28 o 
   2   1  17      334.17      326.88     16.38 o 
   3   1  17      451.44      469.60     38.68 o 
   4   1  17      477.81      437.38     22.79 o 
   5   1  17       66.88       53.63     12.11 o 
   6   1  17        7.72       -1.09     14.09 o 
   7   1  17        0.36        9.27     11.86 o 
   8   1  17       35.39       42.43     15.55 o 
   0   2  17        8.47       19.23      6.65 o 
   1   2  17     1354.19     1484.33     25.32 o 
   2   2  17     1624.67     1522.11     25.46 o 
   3   2  17      263.18      240.10     13.91 o 
   4   2  17       11.21       18.50      9.50 o 
   5   2  17       77.71       66.76     13.13 o 
   6   2  17       26.16       33.85     12.04 o 
   7   2  17      212.60      218.50     25.14 o 
   8   2  17        0.31        9.49     13.57 o 
   1   3  17      505.10      528.06     13.25 o 
   2   3  17      744.85      732.72     15.75 o 
   3   3  17      235.36      224.56     14.14 o 
   4   3  17      492.21      481.41     34.77 o 
   5   3  17      441.09      466.24     26.31 o 
   6   3  17       12.33        7.11     16.37 o 
   7   3  17       33.65       58.98     14.38 o 
   8   3  17        0.03       -1.64     12.79 o 
   0   4  17      635.99      668.78     31.05 o 
   1   4  17      117.45      117.46      8.54 o 
   2   4  17      612.34      659.20     17.18 o 
   3   4  17      193.36      240.92     15.34 o 
   4   4  17      133.57      147.27     16.09 o 
   5   4  17       87.44       71.40     13.18 o 
   6   4  17      236.20      264.71     20.29 o 
   7   4  17        3.82        3.54     12.35 o 
   8   4  17       28.76       34.65     16.94 o 
   1   5  17     1583.36     1680.31     34.89 o 
   2   5  17       14.37       23.67      6.00 o 
   3   5  17       14.39       27.69     10.53 o 
   4   5  17      108.14      105.40     12.90 o 
   5   5  17       70.86      100.09     13.70 o 
   6   5  17       32.36       35.47     11.33 o 
   7   5  17       29.18       36.25     13.65 o 
   0   6  17      239.07      256.66     19.74 o 
   1   6  17     1692.97     1734.37     44.37 o 
   2   6  17      338.71      313.25     14.95 o 
   3   6  17      538.24      550.27     24.15 o 
   4   6  17        7.64       11.66      9.17 o 
   5   6  17      235.97      246.24     19.18 o 
   6   6  17       86.79      120.95     16.96 o 
   7   6  17       69.72      124.93     27.48 o 
   1   7  17      194.87      189.32     13.11 o 
   2   7  17      119.13      132.56     11.75 o 
   3   7  17      125.13      108.64     14.89 o 
   4   7  17       35.58       49.11     11.27 o 
   5   7  17      504.16      517.06     30.68 o 
   6   7  17       40.29       78.02     16.05 o 
   7   7  17       48.69       68.72     28.54 o 
   0   8  17     1794.21     1781.58     56.56 o 
   1   8  17      174.68      185.60     14.10 o 
   2   8  17      227.83      218.43     19.81 o 
   3   8  17     1110.26      983.40     43.00 o 
   4   8  17       63.39       67.76     16.76 o 
   5   8  17        0.28        5.59     12.71 o 
   6   8  17        0.41       22.28     12.91 o 
   1   9  17     2367.95     2086.73     46.69 o 
   2   9  17       76.98       73.19     11.10 o 
   3   9  17      929.95      838.99     36.01 o 
   4   9  17      189.75      225.01     28.08 o 
   5   9  17      392.52      371.68     28.58 o 
   6   9  17      151.11      188.40     26.63 o 
   0  10  17       77.45       62.21     21.20 o 
   1  10  17     2330.32     2181.95     58.97 o 
   2  10  17       76.89       83.17     11.83 o 
   3  10  17       44.16       31.10     13.01 o 
   4  10  17       36.10       63.30     14.20 o 
   5  10  17       16.58       41.09     13.67 o 
   6  10  17        3.12       30.53     15.99 o 
   1  11  17       44.44       61.30     14.20 o 
   2  11  17      112.73       87.31     12.83 o 
   3  11  17      108.98      126.57     17.91 o 
   4  11  17        5.44       39.50     12.96 o 
   5  11  17        5.69       26.09     14.18 o 
   0  12  17      525.70      577.14     40.38 o 
   1  12  17      116.97      120.68     15.41 o 
   2  12  17      313.68      284.61     23.45 o 
   3  12  17       55.00       82.44     19.91 o 
   4  12  17       12.58       29.65     13.50 o 
   1  13  17      363.70      376.46     30.53 o 
   2  13  17       56.77      143.73     20.74 o 
   3  13  17       77.72      108.54     32.30 o 
   0  14  17      198.15      129.77     31.84 o 
   1  14  17       10.24       44.07     15.61 o 
   0   0  18    12963.74    14890.82    384.13 o 
   1   0  18     4467.45     4954.56     97.26 o 
   2   0  18      782.87      696.41     26.71 o 
   3   0  18     5115.19     4861.01    112.13 o 
   4   0  18      433.95      358.79     36.56 o 
   5   0  18      217.18      261.24     48.63 o 
   6   0  18       17.05       45.60     18.31 o 
   7   0  18        6.72        2.03     17.01 o 
   8   0  18      129.47       83.89     29.88 o 
   1   1  18     1971.45     2132.26     33.64 o 
   2   1  18      611.37      565.28     12.60 o 
   3   1  18      282.76      255.01     13.83 o 
   4   1  18      289.99      278.93     19.57 o 
   5   1  18      110.48       72.19     13.58 o 
   6   1  18       59.84       66.34     13.62 o 
   7   1  18      304.53      297.15     24.40 o 
   8   1  18      310.93      250.07     72.29 o 
   0   2  18      854.70      783.46     23.60 o 
   1   2  18     7451.62     7544.57    101.34 o 
   2   2  18     1491.59     1504.62     25.55 o 
   3   2  18      198.24      203.19     13.28 o 
   4   2  18      615.42      633.24     28.22 o 
   5   2  18        6.55       14.13     11.00 o 
   6   2  18       56.15       61.11     14.19 o 
   7   2  18      191.86      255.71     23.03 o 
   8   2  18        0.67       25.35     14.55 o 
   1   3  18      439.27      453.98     12.77 o 
   2   3  18      435.35      391.25     11.57 o 
   3   3  18      859.44      700.89     24.43 o 
   4   3  18       76.81      115.29     14.72 o 
   5   3  18      151.81      149.52     17.46 o 
   6   3  18      123.96      182.79     18.93 o 
   7   3  18        3.93       15.63     11.06 o 
   8   3  18       37.24       58.26     17.50 o 
   0   4  18     1298.24     1130.28     31.51 o 
   1   4  18       22.29       18.96      5.36 o 
   2   4  18      373.38      374.54     15.74 o 
   3   4  18      132.97      148.48     12.74 o 
   4   4  18       34.50       29.83     11.35 o 
   5   4  18      303.63      289.70     22.63 o 
   6   4  18       12.91       22.09     11.06 o 
   7   4  18        9.62        3.99     11.86 o 
   8   4  18       15.61       28.62     16.05 o 
   1   5  18      130.31      165.55     11.33 o 
   2   5  18        7.40        6.89      5.24 o 
   3   5  18     1368.02     1236.74     34.30 o 
   4   5  18      247.82      241.85     20.76 o 
   5   5  18     1102.90     1045.43     42.34 o 
   6   5  18        9.34       28.35     11.48 o 
   7   5  18      268.22      258.49     24.72 o 
   0   6  18      362.35      419.25     24.53 o 
   1   6  18      760.67      783.71     32.95 o 
   2   6  18       10.19       -8.65      5.76 o 
   3   6  18     1481.47     1495.94     39.98 o 
   4   6  18       12.04       -2.91     10.35 o 
   5   6  18      307.93      327.45     21.80 o 
   6   6  18       32.81       37.94     12.23 o 
   7   6  18      130.55      170.97     25.51 o 
   1   7  18      213.56      181.62     13.10 o 
   2   7  18       49.29       54.63     10.29 o 
   3   7  18      789.50      784.27     31.23 o 
   4   7  18      153.87      137.67     17.27 o 
   5   7  18      133.89      152.95     18.95 o 
   6   7  18        5.42       27.38     16.74 o 
   7   7  18        0.09       29.84     16.74 o 
   0   8  18     5833.98     5685.28    138.07 o 
   1   8  18      359.76      382.45     18.77 o 
   2   8  18      867.27      795.81     25.06 o 
   3   8  18      887.61      847.85     35.42 o 
   4   8  18        1.54       12.38     10.14 o 
   5   8  18       70.10       68.52     15.65 o 
   6   8  18        8.55        4.55     12.70 o 
   1   9  18     1637.02     1422.26     41.25 o 
   2   9  18       39.77       41.59     10.15 o 
   3   9  18      306.12      317.69     28.99 o 
   4   9  18        0.62        9.51      9.60 o 
   5   9  18      108.82      174.87     39.66 o 
   6   9  18       23.61       53.20     15.66 o 
   0  10  18      156.31      136.89     25.68 o 
   1  10  18      201.28      196.96     23.64 o 
   2  10  18       48.00       48.88     10.90 o 
   3  10  18      547.53      563.81     42.92 o 
   4  10  18       23.34       38.85     13.24 o 
   5  10  18       30.25       44.57     14.47 o 
   1  11  18       30.49       52.11     13.28 o 
   2  11  18        4.30       26.45     10.47 o 
   3  11  18       99.04      123.52     19.99 o 
   4  11  18       90.80       83.75     19.57 o 
   5  11  18      144.00      213.34     23.38 o 
   0  12  18     2056.59     1816.59     91.97 o 
   1  12  18      228.67      222.77     19.83 o 
   2  12  18      517.04      475.66     32.19 o 
   3  12  18        0.74       10.86     11.25 o 
   4  12  18       65.09      100.86     21.54 o 
   1  13  18      497.38      516.59     29.14 o 
   2  13  18        8.00       35.68     15.93 o 
   3  13  18      171.25      235.62     35.04 o 
   0  14  18      645.00      611.22     58.27 o 
   1  14  18     1265.76     1233.99     43.95 o 
   1   1  19       82.16      120.47      7.25 o 
   2   1  19     1811.66     1643.35     27.14 o 
   3   1  19      475.56      442.90     18.03 o 
   4   1  19        9.79        6.97     10.82 o 
   5   1  19       26.98       24.41     11.66 o 
   6   1  19       40.35       50.03     13.76 o 
   7   1  19        6.29       45.56     13.22 o 
   8   1  19       93.66       97.93     31.18 o 
   0   2  19      259.27      251.30     14.09 o 
   1   2  19     1250.59     1321.48     23.93 o 
   2   2  19      156.47      157.02      8.43 o 
   3   2  19      421.16      393.13     17.78 o 
   4   2  19       38.85       31.88     11.68 o 
   5   2  19       25.81       18.75     12.75 o 
   6   2  19        3.11       10.20     11.38 o 
   7   2  19       59.95       76.89     15.75 o 
   8   2  19       30.40       26.88     15.53 o 
   1   3  19     1556.69     1547.63     27.35 o 
   2   3  19      524.21      546.07     13.74 o 
   3   3  19      531.51      586.35     18.33 o 
   4   3  19       25.54       22.72     14.49 o 
   5   3  19      536.76      453.78     28.59 o 
   6   3  19       11.35       21.91     12.40 o 
   7   3  19      266.99      245.32     20.59 o 
   8   3  19        4.39       23.29     14.48 o 
   0   4  19      209.59      228.93     14.85 o 
   1   4  19       32.98       32.89      5.72 o 
   2   4  19      142.30      144.43      8.33 o 
   3   4  19       27.23       60.46      8.30 o 
   4   4  19        0.38        0.69      9.24 o 
   5   4  19      180.43      194.63     22.80 o 
   6   4  19       58.02       86.99     14.00 o 
   7   4  19       13.11        8.61     12.21 o 
   1   5  19       44.97       33.19      6.65 o 
   2   5  19        8.96        7.79      5.54 o 
   3   5  19       10.74       11.66      7.65 o 
   4   5  19      604.82      576.09     29.51 o 
   5   5  19      105.20       85.60     13.59 o 
   6   5  19      271.92      309.93     22.54 o 
   7   5  19        1.22       18.55     12.32 o 
   0   6  19      435.16      469.32     38.74 o 
   1   6  19      416.06      441.18     17.78 o 
   2   6  19      682.05      653.84     19.81 o 
   3   6  19      815.67      837.63     25.32 o 
   4   6  19      280.24      324.92     24.63 o 
   5   6  19      114.93      106.18     16.57 o 
   6   6  19      134.94      150.01     19.46 o 
   7   6  19       22.78       22.43     16.04 o 
   1   7  19      111.77      146.31     12.39 o 
   2   7  19     2948.65     2717.94     60.64 o 
   3   7  19     2841.37     2391.17     60.77 o 
   4   7  19        5.08        9.14     11.24 o 
   5   7  19      280.96      277.91     24.62 o 
   6   7  19       48.00       35.30     13.88 o 
   7   7  19      135.41      163.22     38.91 o 
   0   8  19     2884.29     2800.50     79.11 o 
   1   8  19      698.08      704.83     23.74 o 
   2   8  19       21.82       31.29      9.42 o 
   3   8  19     2052.16     1811.86     56.34 o 
   4   8  19       16.61       25.31     12.68 o 
   5   8  19      220.15      189.23     25.21 o 
   6   8  19       70.79       55.40     15.15 o 
   1   9  19      391.64      384.53     22.49 o 
   2   9  19       68.02       69.15     11.18 o 
   3   9  19      118.98      151.02     26.09 o 
   4   9  19        0.06        9.84     14.35 o 
   5   9  19       34.45       42.58     14.10 o 
   6   9  19        4.39       47.53     14.98 o 
   0  10  19       47.51       62.71     22.27 o 
   1  10  19      450.80      385.98     22.04 o 
   2  10  19      438.59      431.55     22.56 o 
   3  10  19      256.72      282.87     31.80 o 
   4  10  19       41.82       77.75     14.48 o 
   5  10  19       36.20       50.18     14.44 o 
   1  11  19        5.37       26.89     10.63 o 
   2  11  19      102.50      125.76     17.88 o 
   3  11  19       88.18       78.16     15.19 o 
   4  11  19        5.87       52.38     21.55 o 
   5  11  19       29.37       84.21     16.82 o 
   0  12  19        0.60        1.61     15.06 o 
   1  12  19      303.37      328.29     23.17 o 
   2  12  19        1.51       26.28     15.75 o 
   3  12  19      365.50      364.27     29.03 o 
   4  12  19        2.32       30.83     14.32 o 
   1  13  19        7.55       18.50     14.52 o 
   2  13  19        1.96       18.86     14.62 o 
   3  13  19        2.26      -20.89     13.93 o 
   0   0  20        6.29       28.56     10.10 o 
   1   0  20     1980.36     2259.01     50.65 o 
   2   0  20     2025.90     2138.28     47.57 o 
   3   0  20     1691.23     1572.28     61.80 o 
   4   0  20      771.80      746.41     63.85 o 
   5   0  20       37.66       31.42     17.19 o 
   6   0  20     1087.43      985.56     54.90 o 
   7   0  20        4.48       -0.64     16.54 o 
   8   0  20      235.05      181.71     43.06 o 
   1   1  20      102.52      120.05      7.52 o 
   2   1  20     3560.00     3341.80     48.91 o 
   3   1  20        7.46       -2.85      7.72 o 
   4   1  20       80.99      106.68     14.64 o 
   5   1  20        0.74       11.48     10.77 o 
   6   1  20      102.78      117.13     17.09 o 
   7   1  20       48.28       59.44     15.26 o 
   8   1  20      167.68      181.68     30.32 o 
   0   2  20       41.83       40.78      7.88 o 
   1   2  20     4266.02     4281.07     61.49 o 
   2   2  20     1969.86     1796.60     29.93 o 
   3   2  20       20.77       16.65      7.89 o 
   4   2  20      187.16      169.49     17.38 o 
   5   2  20      136.25      172.89     18.99 o 
   6   2  20       16.47       38.21     12.88 o 
   7   2  20      160.17      180.50     20.64 o 
   8   2  20        0.00       14.08     15.17 o 
   1   3  20      112.36       99.17      7.36 o 
   2   3  20      440.86      523.51     13.80 o 
   3   3  20        7.87        5.70      7.85 o 
   4   3  20       12.87        9.80      9.73 o 
   5   3  20        0.68        1.34     10.52 o 
   6   3  20        2.82        4.76     11.48 o 
   7   3  20        2.37       16.43     10.90 o 
   0   4  20     3065.66     2808.29     62.79 o 
   1   4  20        0.04       -1.31      4.54 o 
   2   4  20       24.37       31.48      5.65 o 
   3   4  20      360.12      355.29     16.10 o 
   4   4  20      233.26      233.56     22.40 o 
   5   4  20       52.64       34.18     16.91 o 
   6   4  20        3.71       14.46     12.30 o 
   7   4  20        2.68       19.06     17.36 o 
   1   5  20      122.84      100.00      9.14 o 
   2   5  20       20.14       14.95      6.20 o 
   3   5  20     1098.13      954.40     26.47 o 
   4   5  20       10.18        8.98     12.56 o 
   5   5  20      110.78      121.64     15.17 o 
   6   5  20       80.45      125.05     16.01 o 
   7   5  20        8.49       45.20     14.50 o 
   0   6  20      379.30      391.62     24.45 o 
   1   6  20     3419.98     2934.96     55.43 o 
   2   6  20     3299.61     3067.10     53.80 o 
   3   6  20      125.82      125.14     12.33 o 
   4   6  20     1398.42     1298.67     44.03 o 
   5   6  20      223.05      197.62     21.14 o 
   6   6  20       10.17       15.52     13.11 o 
   7   6  20       52.46       58.79     17.57 o 
   1   7  20        0.73       -9.72      6.48 o 
   2   7  20     1154.63     1052.92     30.42 o 
   3   7  20      252.33      276.86     17.22 o 
   4   7  20      269.17      330.78     25.52 o 
   5   7  20       49.57       75.86     18.07 o 
   6   7  20      451.29      508.81     34.75 o 
   7   7  20      405.85      525.00     56.42 o 
   0   8  20      262.75      219.89     22.19 o 
   1   8  20        5.56        7.15      7.65 o 
   2   8  20       67.44       58.11     10.48 o 
   3   8  20      232.41      258.25     19.85 o 
   4   8  20       59.63      113.50     17.34 o 
   5   8  20        6.02        8.26     12.05 o 
   6   8  20        2.43       22.01     12.60 o 
   1   9  20        0.02       -0.47      7.78 o 
   2   9  20        0.51       11.43      9.67 o 
   3   9  20       30.42       50.47     12.69 o 
   4   9  20        3.84       36.59     13.76 o 
   5   9  20       22.77       34.58     17.83 o 
   6   9  20        0.15       13.13     13.69 o 
   0  10  20        6.49       15.70     12.94 o 
   1  10  20      166.68      148.40     15.05 o 
   2  10  20       30.99       35.61     10.93 o 
   3  10  20      196.29      224.29     22.47 o 
   4  10  20       18.01       22.32     16.98 o 
   5  10  20        3.36       12.95     12.90 o 
   1  11  20        2.84       -4.37      9.35 o 
   2  11  20      139.49      115.07     20.29 o 
   3  11  20       11.31       28.13     13.27 o 
   4  11  20       44.20       50.59     28.02 o 
   0  12  20        4.76        9.20     14.53 o 
   1  12  20        5.13       30.28     12.15 o 
   2  12  20        8.34       19.28     11.63 o 
   3  12  20        5.92       19.36     12.53 o 
   4  12  20       67.24      115.84     21.39 o 
   1  13  20       32.94       53.24     13.72 o 
   2  13  20       41.56       92.83     19.87 o 
   1   1  21       89.76       91.25      7.13 o 
   2   1  21       70.49       70.86      5.73 o 
   3   1  21      401.73      413.57     41.98 o 
   4   1  21     1037.53      935.43     33.90 o 
   5   1  21      243.41      244.26     21.75 o 
   6   1  21        8.82        2.39     11.28 o 
   7   1  21       40.57       18.13     13.02 o 
   8   1  21        3.45       56.89     46.49 o 
   0   2  21      690.17      625.23     21.63 o 
   1   2  21     2175.47     2044.45     33.88 o 
   2   2  21      815.12      747.69     16.55 o 
   3   2  21      744.91      748.40     24.19 o 
   4   2  21       32.90       38.60     23.36 o 
   5   2  21       13.90       10.82     10.88 o 
   6   2  21      188.13      182.98     20.67 o 
   7   2  21       13.16       13.91     12.83 o 
   8   2  21       31.63       51.35     16.16 o 
   1   3  21      163.36      190.99      9.47 o 
   2   3  21       44.05       33.27      6.41 o 
   3   3  21        6.84        7.29      7.86 o 
   4   3  21      300.62      321.91     22.62 o 
   5   3  21      435.33      366.83     25.59 o 
   6   3  21       64.37       76.34     15.27 o 
   7   3  21       14.04       20.45     13.12 o 
   0   4  21     3519.11     3708.04     79.41 o 
   1   4  21        7.57       10.67      5.20 o 
   2   4  21     2786.80     2707.50     53.97 o 
   3   4  21      279.55      270.61     17.36 o 
   4   4  21     1828.11     1828.16     85.94 o 
   5   4  21        6.51       -9.12     12.09 o 
   6   4  21      477.45      411.33     28.49 o 
   7   4  21        8.72       40.48     15.33 o 
   1   5  21      649.06      601.58     21.39 o 
   2   5  21        2.39        9.87      6.03 o 
   3   5  21      143.38      176.18     13.34 o 
   4   5  21     1117.87     1101.27     39.50 o 
   5   5  21       27.31       29.56     13.23 o 
   6   5  21      141.70      140.57     16.98 o 
   7   5  21       62.94       99.17     17.69 o 
   0   6  21       49.05       37.90     11.90 o 
   1   6  21       22.42       36.24      9.11 o 
   2   6  21     1948.64     1848.53     37.19 o 
   3   6  21      191.38      221.57     15.43 o 
   4   6  21        7.87       11.31     13.98 o 
   5   6  21     1119.95     1098.69     41.81 o 
   6   6  21      115.98      139.25     19.50 o 
   7   6  21      134.61      184.10     24.81 o 
   1   7  21      550.03      511.18     21.58 o 
   2   7  21     2020.56     1834.52     38.09 o 
   3   7  21       42.10       62.47     13.13 o 
   4   7  21       31.43       26.87     13.19 o 
   5   7  21        5.05       18.96     13.23 o 
   6   7  21      482.60      612.86     35.79 o 
   0   8  21     3073.07     2742.30     78.48 o 
   1   8  21      178.73      172.12     14.05 o 
   2   8  21        2.08       18.53      9.16 o 
   3   8  21      146.52      158.18     16.71 o 
   4   8  21        6.97       14.93     12.90 o 
   5   8  21       83.96      125.98     18.95 o 
   6   8  21       97.88      101.55     17.54 o 
   1   9  21      188.68      172.43     14.64 o 
   2   9  21      122.87      125.64     13.49 o 
   3   9  21      316.17      331.96     25.43 o 
   4   9  21       24.18       21.39     13.75 o 
   5   9  21       35.89       41.02     14.38 o 
   6   9  21       79.09       62.54     16.17 o 
   0  10  21        4.53        9.30     12.79 o 
   1  10  21       22.01       21.71     10.15 o 
   2  10  21       71.31       70.71     13.34 o 
   3  10  21       39.94       73.83     16.07 o 
   4  10  21       65.80       75.70     16.72 o 
   5  10  21       28.06       52.15     15.61 o 
   1  11  21       15.10       14.98     10.33 o 
   2  11  21       10.43       27.38     12.52 o 
   3  11  21        0.13       28.93     15.19 o 
   4  11  21        0.87       21.19     14.33 o 
   0  12  21      185.62      188.02     29.92 o 
   1  12  21       32.32       20.59     12.52 o 
   2  12  21       94.37       84.13     17.25 o 
   3  12  21      135.28      172.65     20.83 o 
   1  13  21       87.32      125.39     19.85 o 
   2  13  21       10.29       17.51     16.26 o 
   0   0  22    10346.60    11277.57    297.40 o 
   1   0  22      811.30      855.52     26.15 o 
   2   0  22     7830.40     8579.80    162.91 o 
   3   0  22       35.30       41.22     16.89 o 
   4   0  22      935.15      815.57     45.13 o 
   5   0  22      520.16      453.69     54.48 o 
   6   0  22        1.55       -6.13     16.25 o 
   7   0  22      200.98      214.61     32.27 o 
   8   0  22       37.39       86.31     34.52 o 
   1   1  22      372.35      394.22     12.50 o 
   2   1  22       49.02       58.37      6.79 o 
   3   1  22      964.83      896.22     34.56 o 
   4   1  22      163.29      151.18     17.06 o 
   5   1  22      397.23      394.04     44.02 o 
   6   1  22       87.01       80.08     15.74 o 
   7   1  22       41.34       41.15     14.58 o 
   0   2  22       17.95       19.67      7.54 o 
   1   2  22       20.20       12.68      5.13 o 
   2   2  22     1187.49     1126.52     23.98 o 
   3   2  22        0.13        2.92      9.15 o 
   4   2  22       69.36       74.62     16.56 o 
   5   2  22      310.69      254.76     22.23 o 
   6   2  22       46.81       34.14     13.70 o 
   7   2  22      502.93      381.72     34.88 o 
   1   3  22      628.62      582.58     18.78 o 
   2   3  22       73.62       91.94      8.27 o 
   3   3  22      906.33      753.32     25.95 o 
   4   3  22       30.74       -0.92     10.36 o 
   5   3  22      158.65      130.63     17.13 o 
   6   3  22      838.56      832.29     61.72 o 
   7   3  22       66.67       71.88     16.50 o 
   0   4  22      590.17      550.89     22.53 o 
   1   4  22       49.77       49.48      6.85 o 
   2   4  22       93.68       83.96      8.47 o 
   3   4  22      908.13      865.29     28.08 o 
   4   4  22     1573.01     1502.66     47.49 o 
   5   4  22        5.76       -1.41     11.43 o 
   6   4  22      750.87      773.18     37.69 o 
   7   4  22       60.38       72.67     14.22 o 
   1   5  22        0.14       -5.45      5.16 o 
   2   5  22       82.07       61.69      8.23 o 
   3   5  22      874.79      815.61     28.73 o 
   4   5  22     2955.87     2677.07     70.40 o 
   5   5  22      422.09      390.87     28.01 o 
   6   5  22       57.46       72.80     13.56 o 
   7   5  22       66.15       44.42     18.18 o 
   0   6  22       26.51       32.32     11.24 o 
   1   6  22      796.55      680.43     20.34 o 
   2   6  22     2238.64     2161.64     41.86 o 
   3   6  22       44.47       63.16     12.20 o 
   4   6  22       22.09       23.16     13.16 o 
   5   6  22     1019.32      998.10     40.49 o 
   6   6  22       66.27       79.95     16.81 o 
   7   6  22      160.02      216.33     27.66 o 
   1   7  22        0.02        8.89      7.53 o 
   2   7  22      612.88      559.31     20.27 o 
   3   7  22       33.41       44.96     10.03 o 
   4   7  22      123.35      146.94     19.36 o 
   5   7  22       11.10       23.38     12.80 o 
   6   7  22      329.01      349.13     31.75 o 
   0   8  22      507.19      453.37     29.62 o 
   1   8  22      453.91      403.75     19.84 o 
   2   8  22        0.03        1.94      9.26 o 
   3   8  22      623.96      571.21     24.75 o 
   4   8  22       32.69       35.81     14.02 o 
   5   8  22       13.90       26.24     14.79 o 
   6   8  22       14.84       44.66     15.05 o 
   1   9  22       26.19       26.76      9.45 o 
   2   9  22      127.60      124.75     15.36 o 
   3   9  22       53.01       80.72     14.16 o 
   4   9  22        3.91       30.14     13.49 o 
   5   9  22       13.88       36.38     14.16 o 
   0  10  22      251.75      266.27     26.31 o 
   1  10  22      350.62      341.32     21.23 o 
   2  10  22        0.14       19.06     10.58 o 
   3  10  22      122.91      117.79     18.36 o 
   4  10  22       39.44       52.23     15.54 o 
   5  10  22      169.25      154.76     21.20 o 
   1  11  22       10.26       25.34     11.05 o 
   2  11  22        1.67       18.37     11.32 o 
   3  11  22       18.87       27.86     13.69 o 
   4  11  22       84.16      107.79     19.20 o 
   0  12  22      305.32      316.68     32.57 o 
   1  12  22       57.64       65.11     15.06 o 
   2  12  22      115.90      130.44     17.52 o 
   3  12  22       97.49      194.77     26.57 o 
   1  13  22       33.17       35.57     13.61 o 
   2  13  22       14.77       23.92     16.90 o 
   1   1  23      181.84      185.08      9.55 o 
   2   1  23      230.47      263.70     11.58 o 
   3   1  23        5.06       14.30      9.32 o 
   4   1  23     1351.27     1310.10     47.74 o 
   5   1  23       41.64       52.68     13.56 o 
   6   1  23      641.56      632.94     33.97 o 
   7   1  23       27.67       29.75     14.43 o 
   0   2  23      717.70      592.13     26.32 o 
   1   2  23     2025.32     1907.73     32.78 o 
   2   2  23      531.51      519.79     16.77 o 
   3   2  23       11.25        3.29      9.35 o 
   4   2  23        0.65        5.30     11.29 o 
   5   2  23      527.98      524.26     58.13 o 
   6   2  23      283.03      226.56     22.59 o 
   7   2  23      331.64      332.44     27.45 o 
   1   3  23      352.71      322.73     12.39 o 
   2   3  23      223.48      199.67     11.12 o 
   3   3  23     1351.69     1263.66     40.83 o 
   4   3  23      137.13       91.36     15.73 o 
   5   3  23     1135.83     1023.65     41.98 o 
   6   3  23       91.77      142.72     19.69 o 
   7   3  23       19.52       12.13     13.07 o 
   0   4  23     1223.21     1176.76     34.48 o 
   1   4  23       73.76       77.61      8.57 o 
   2   4  23     2947.88     2672.46     47.23 o 
   3   4  23       74.91       51.14     10.90 o 
   4   4  23       27.81       29.27     23.31 o 
   5   4  23       63.97       63.47     15.35 o 
   6   4  23      237.43      336.24     27.46 o 
   7   4  23       35.18       86.54     15.05 o 
   1   5  23      255.01      245.31     12.15 o 
   2   5  23      510.09      447.21     16.83 o 
   3   5  23      588.32      572.40     25.42 o 
   4   5  23     4444.14     4245.69    125.38 o 
   5   5  23      190.37      179.80     20.61 o 
   6   5  23       11.92        5.87     10.96 o 
   7   5  23       39.14       67.32     16.26 o 
   0   6  23        0.82        2.67      7.82 o 
   1   6  23      226.78      219.24     13.36 o 
   2   6  23      458.79      441.27     21.19 o 
   3   6  23      602.87      536.20     37.29 o 
   4   6  23       32.90       36.19     13.13 o 
   5   6  23      125.34       95.61     17.16 o 
   6   6  23       11.99       14.38     13.01 o 
   7   6  23       41.11       32.49     15.30 o 
   1   7  23      191.93      180.17     13.03 o 
   2   7  23      217.65      224.82     14.30 o 
   3   7  23       17.27       18.22     10.58 o 
   4   7  23        7.86       14.90     12.73 o 
   5   7  23       13.03       11.55     12.56 o 
   6   7  23        1.87       15.18     16.42 o 
   0   8  23       23.44       -7.53     10.62 o 
   1   8  23       30.48       22.01      8.49 o 
   2   8  23      123.63      152.33     14.54 o 
   3   8  23        0.21       13.29      8.97 o 
   4   8  23       36.37       53.88     14.43 o 
   5   8  23       82.13      111.39     18.13 o 
   6   8  23       15.20       55.04     15.81 o 
   1   9  23        0.22        7.38      8.67 o 
   2   9  23       47.68       53.13     12.56 o 
   3   9  23      145.71      172.85     23.94 o 
   4   9  23        7.35       17.63     16.88 o 
   5   9  23       15.27       41.25     13.92 o 
   0  10  23       12.52       36.79     15.30 o 
   1  10  23        7.81       24.75     10.81 o 
   2  10  23        7.53       10.14     11.17 o 
   3  10  23       39.91       53.23     12.90 o 
   4  10  23       93.56      150.58     20.50 o 
   5  10  23        1.27        7.93     16.96 o 
   1  11  23       11.46       16.37     10.62 o 
   2  11  23      294.45      284.31     43.26 o 
   3  11  23        6.56       24.89     12.95 o 
   4  11  23      667.53      646.45     39.33 o 
   0  12  23       44.44       50.86     19.67 o 
   1  12  23       14.43       25.48     13.43 o 
   2  12  23      386.37      377.42     26.87 o 
   3  12  23       31.46       51.77     15.22 o 
   1  13  23        2.55        2.07     11.77 o 
   0   0  24    12909.44    13239.39    347.92 o 
   1   0  24     1277.84     1239.04     41.31 o 
   2   0  24     5511.76     5379.91    126.63 o 
   3   0  24      340.19      302.34     30.58 o 
   4   0  24      424.88      399.33     36.75 o 
   5   0  24      219.64      272.57     32.42 o 
   6   0  24      209.41      234.54     32.68 o 
   7   0  24        2.21       13.89     18.03 o 
   1   1  24       87.99      104.24      8.18 o 
   2   1  24      332.34      311.33     15.37 o 
   3   1  24      218.17      201.41     18.12 o 
   4   1  24      108.39       83.25     14.86 o 
   5   1  24       74.37       75.66     15.16 o 
   6   1  24       98.48      103.32     23.17 o 
   7   1  24       96.20       83.38     16.84 o 
   0   2  24        9.97       18.55      7.87 o 
   1   2  24     1648.26     1627.66     29.54 o 
   2   2  24       54.90       61.71      7.51 o 
   3   2  24      429.55      461.69     25.62 o 
   4   2  24      171.26      144.52     17.69 o 
   5   2  24       13.82       23.13     11.60 o 
   6   2  24      144.55      175.17     20.56 o 
   7   2  24        4.12       41.81     14.69 o 
   1   3  24       77.82       65.62      7.36 o 
   2   3  24      378.92      377.28     14.68 o 
   3   3  24     1645.72     1628.31     48.61 o 
   4   3  24     3788.47     3372.76     82.47 o 
   5   3  24      356.35      391.96     27.45 o 
   6   3  24       66.63      108.98     18.05 o 
   7   3  24       44.58       32.39     14.19 o 
   0   4  24     5349.82     5202.09    107.31 o 
   1   4  24      143.80      149.54      9.84 o 
   2   4  24        1.51       -0.74      6.23 o 
   3   4  24      278.06      331.81     19.84 o 
   4   4  24     1859.91     1537.19     49.73 o 
   5   4  24      994.57      962.74     39.67 o 
   6   4  24     2725.92     2283.89     66.81 o 
   7   4  24        1.31       15.61     11.53 o 
   1   5  24      337.68      284.37     13.09 o 
   2   5  24        2.08       10.28      6.72 o 
   3   5  24       20.23        5.71      9.54 o 
   4   5  24      926.91      905.56     39.25 o 
   5   5  24       12.03       45.52     15.18 o 
   6   5  24      246.51      281.71     25.86 o 
   7   5  24       22.04       38.45     16.93 o 
   0   6  24       19.41       13.19      8.97 o 
   1   6  24      222.39      272.90     14.53 o 
   2   6  24        2.22       -0.25      6.85 o 
   3   6  24      149.18      157.25     16.43 o 
   4   6  24       50.78       48.00     14.57 o 
   5   6  24        5.71        3.77     12.07 o 
   6   6  24      103.07      109.01     18.57 o 
   1   7  24       22.15       16.06      7.82 o 
   2   7  24      523.65      479.57     22.00 o 
   3   7  24        8.52       22.11     10.56 o 
   4   7  24      607.10      511.73     32.32 o 
   5   7  24       44.59       40.55     15.00 o 
   6   7  24      161.02      164.99     21.29 o 
   0   8  24      341.60      328.63     26.37 o 
   1   8  24       13.01       11.89      8.28 o 
   2   8  24       88.53       79.36     12.06 o 
   3   8  24        2.61        9.55     10.28 o 
   4   8  24        0.39       -0.40     12.27 o 
   5   8  24       50.63       60.22     15.19 o 
   6   8  24       46.38       58.97     16.27 o 
   1   9  24       37.54       27.61      9.51 o 
   2   9  24       39.28       28.69     10.44 o 
   3   9  24      120.53      122.82     16.61 o 
   4   9  24      103.44      163.68     31.48 o 
   5   9  24       33.90       44.74     15.66 o 
   0  10  24       35.09       43.44     18.68 o 
   1  10  24      119.17       91.46     13.18 o 
   2  10  24      213.48      222.98     23.52 o 
   3  10  24      295.46      312.61     24.10 o 
   4  10  24       14.90       21.26     14.23 o 
   5  10  24      429.92      413.38     32.34 o 
   1  11  24        1.03       23.21     10.85 o 
   2  11  24        0.00        7.98     11.46 o 
   3  11  24       15.12       31.66     11.85 o 
   4  11  24        3.26      -10.19     13.19 o 
   0  12  24      470.50      538.30     41.90 o 
   1  12  24        0.44       14.05     14.47 o 
   2  12  24       34.67       60.90     14.58 o 
   3  12  24       12.26       51.14     15.66 o 
   1  13  24        0.35       21.17     12.55 o 
   1   1  25      126.29      121.03     10.97 o 
   2   1  25      118.10      130.60     10.88 o 
   3   1  25      949.72      797.03     31.53 o 
   4   1  25      185.49      175.20     19.29 o 
   5   1  25       76.73       63.11     14.90 o 
   6   1  25      145.62      147.21     19.94 o 
   7   1  25        8.50       27.92     14.46 o 
   0   2  25        0.19        6.50      7.27 o 
   1   2  25      572.76      528.77     19.93 o 
   2   2  25     1018.83      914.24     24.48 o 
   3   2  25       52.01       46.85     12.18 o 
   4   2  25       26.48       30.13     14.28 o 
   5   2  25     1965.98     1851.80     56.17 o 
   6   2  25       32.64       50.09     14.40 o 
   7   2  25      106.15       88.28     17.17 o 
   1   3  25      527.54      501.40     15.49 o 
   2   3  25     1047.49      990.77     36.89 o 
   3   3  25      898.56      910.14     35.27 o 
   4   3  25      182.51      172.58     23.66 o 
   5   3  25      318.15      291.11     24.98 o 
   6   3  25       30.29       35.71     14.84 o 
   7   3  25      333.96      336.06     31.91 o 
   0   4  25     1547.77     1382.46     39.22 o 
   1   4  25      109.51       97.95      8.75 o 
   2   4  25      168.14      159.35     11.10 o 
   3   4  25       66.60       78.33     14.76 o 
   4   4  25      828.85      887.71     36.60 o 
   5   4  25       65.88      124.12     18.76 o 
   6   4  25      299.38      381.23     49.35 o 
   7   4  25        4.33       12.64     11.82 o 
   1   5  25        0.20        1.15      5.73 o 
   2   5  25       40.67       40.10      8.91 o 
   3   5  25      355.20      318.17     20.54 o 
   4   5  25       39.98       43.21     14.01 o 
   5   5  25      502.74      412.88     29.73 o 
   6   5  25       15.83       20.57     13.97 o 
   7   5  25       49.47       45.87     21.08 o 
   0   6  25      233.81      219.44     17.83 o 
   1   6  25     2267.91     2135.54     39.09 o 
   2   6  25        1.38       -2.03      7.79 o 
   3   6  25      766.97      688.70     28.98 o 
   4   6  25        2.79       -1.94     12.23 o 
   5   6  25        1.63        7.26     11.71 o 
   6   6  25        0.16       17.50     13.48 o 
   1   7  25       74.24       82.47     10.20 o 
   2   7  25       29.30       23.96      9.14 o 
   3   7  25       11.64       21.02     12.85 o 
   4   7  25        5.67       17.21     13.93 o 
   5   7  25        3.15       22.61     13.36 o 
   6   7  25       92.70      145.75     20.92 o 
   0   8  25     1411.12     1248.14     47.39 o 
   1   8  25      524.26      412.27     25.10 o 
   2   8  25      131.34      112.38     13.32 o 
   3   8  25      129.77      144.49     18.66 o 
   4   8  25       37.86       56.57     18.42 o 
   5   8  25        3.33       11.06     13.05 o 
   6   8  25       22.22       46.02     15.25 o 
   1   9  25        2.99        2.20      8.46 o 
   2   9  25        0.02        6.38      8.82 o 
   3   9  25        0.14      -14.61      9.79 o 
   4   9  25      145.04      137.46     20.65 o 
   5   9  25       57.41       69.88     18.08 o 
   0  10  25        2.83       -1.53     12.47 o 
   1  10  25      372.90      372.38     22.22 o 
   2  10  25      189.55      211.19     19.38 o 
   3  10  25       59.66       74.25     15.20 o 
   4  10  25        1.03       29.30     13.99 o 
   1  11  25       31.85       11.07     10.69 o 
   2  11  25        6.33       12.93     10.78 o 
   3  11  25      141.49      133.27     17.33 o 
   4  11  25      364.76      375.62     31.68 o 
   0  12  25      619.71      614.55     44.44 o 
   1  12  25       48.35       74.15     17.56 o 
   2  12  25        4.64       22.38     12.38 o 
   0   0  26     2325.73     2208.09     75.13 o 
   1   0  26     1575.15     1388.09     37.85 o 
   2   0  26      315.97      284.12     21.18 o 
   3   0  26      406.28      419.96     35.23 o 
   4   0  26        6.06       -5.10     18.10 o 
   5   0  26       17.48       30.70     18.88 o 
   6   0  26       19.63        0.94     16.03 o 
   7   0  26      194.50      196.03     32.32 o 
   1   1  26      179.39      200.18     10.63 o 
   2   1  26      107.33      100.60     10.55 o 
   3   1  26      255.48      246.56     20.84 o 
   4   1  26       47.84       44.88     12.94 o 
   5   1  26        0.39       -0.21     12.30 o 
   6   1  26       30.18       45.28     14.92 o 
   7   1  26      164.88      166.68     21.47 o 
   0   2  26        6.06        0.72      7.72 o 
   1   2  26      790.48      801.10     30.84 o 
   2   2  26      663.27      630.74     25.46 o 
   3   2  26        9.12        8.08     10.25 o 
   4   2  26      739.16      660.73     33.07 o 
   5   2  26     2413.65     2330.69     66.07 o 
   6   2  26      342.76      335.09     27.45 o 
   7   2  26      236.08      221.19     23.98 o 
   1   3  26      106.80      106.59      9.08 o 
   2   3  26       48.13       62.10      9.45 o 
   3   3  26     3211.73     3068.35     76.34 o 
   4   3  26      736.34      680.89     33.94 o 
   5   3  26      314.46      330.62     26.82 o 
   6   3  26       26.07        6.60     12.78 o 
   7   3  26       57.60       75.33     18.24 o 
   0   4  26      307.18      341.07     19.87 o 
   1   4  26       84.57       82.17      8.56 o 
   2   4  26      224.47      233.69     14.90 o 
   3   4  26      170.35      134.87     17.76 o 
   4   4  26      177.03      201.63     21.46 o 
   5   4  26      657.81      590.51     34.14 o 
   6   4  26      788.35      779.72     64.00 o 
   7   4  26       11.81       42.61     13.45 o 
   1   5  26       35.06       54.64      7.97 o 
   2   5  26       35.99       34.83      8.90 o 
   3   5  26      672.70      622.88     38.55 o 
   4   5  26        3.51       -7.32     13.63 o 
   5   5  26       75.09      105.07     17.76 o 
   6   5  26        3.78        7.94     13.07 o 
   0   6  26       84.43       97.89     14.26 o 
   1   6  26     1498.89     1466.10     30.49 o 
   2   6  26       30.07       36.05      9.76 o 
   3   6  26       11.45       18.71     10.66 o 
   4   6  26      116.55      107.20     18.14 o 
   5   6  26      424.62      367.11     29.46 o 
   6   6  26      171.87      179.20     22.12 o 
   1   7  26        1.66       13.10      7.51 o 
   2   7  26        2.53        0.62      8.51 o 
   3   7  26       89.11       93.61     15.15 o 
   4   7  26       25.65       30.92     14.58 o 
   5   7  26       26.24       35.46     17.58 o 
   6   7  26      127.27      168.23     22.11 o 
   0   8  26        4.43        7.42     10.22 o 
   1   8  26       18.60       25.82      8.52 o 
   2   8  26       12.96       23.12      9.77 o 
   3   8  26        0.01        5.54     11.02 o 
   4   8  26        7.75       20.18     12.45 o 
   5   8  26       46.04       64.93     16.81 o 
   1   9  26       19.27       25.21      8.78 o 
   2   9  26      371.22      355.22     21.66 o 
   3   9  26       21.26       41.83     12.81 o 
   4   9  26      173.82      188.65     22.90 o 
   5   9  26       11.44       33.74     14.98 o 
   0  10  26       69.45       86.34     18.53 o 
   1  10  26       15.63       23.21     10.01 o 
   2  10  26       54.47       68.06     12.77 o 
   3  10  26       51.67       73.51     14.87 o 
   4  10  26        0.39       26.28     13.58 o 
   1  11  26       41.72       58.69     12.81 o 
   2  11  26      153.51      162.26     18.26 o 
   3  11  26      255.88      291.19     24.01 o 
   0  12  26      143.58      152.19     25.76 o 
   1  12  26       17.83       34.79     12.57 o 
   2  12  26       89.91      135.18     17.68 o 
   1   1  27     1363.43     1328.66     26.47 o 
   2   1  27      773.58      673.04     22.07 o 
   3   1  27        0.26       -1.36      9.88 o 
   4   1  27     1346.24     1280.32     43.82 o 
   5   1  27        1.06       19.73     12.53 o 
   6   1  27      340.31      405.51     30.03 o 
   7   1  27      473.97      432.68     31.71 o 
   0   2  27      533.16      516.12     26.32 o 
   1   2  27      275.96      303.25     12.90 o 
   2   2  27     1349.49     1298.91     31.58 o 
   3   2  27      161.32      193.13     19.58 o 
   4   2  27      799.50      740.64     34.91 o 
   5   2  27     1153.22     1036.93     41.34 o 
   6   2  27       37.55       28.91     13.54 o 
   7   2  27        1.73       18.33     14.27 o 
   1   3  27        0.07       -6.11      5.52 o 
   2   3  27       45.42       34.05     12.48 o 
   3   3  27     1206.53     1216.08     41.65 o 
   4   3  27      788.10      705.94     34.96 o 
   5   3  27       71.91      104.33     17.17 o 
   6   3  27        8.07       17.38     13.09 o 
   7   3  27        0.08        2.05     13.43 o 
   0   4  27     1032.83     1104.73     34.54 o 
   1   4  27        6.88        6.00      5.79 o 
   2   4  27      722.31      721.46     40.06 o 
   3   4  27      208.56      226.63     21.53 o 
   4   4  27        6.40        1.97     11.94 o 
   5   4  27       66.62       80.09     27.78 o 
   6   4  27       52.47      105.38     18.28 o 
   7   4  27      119.55      121.45     20.23 o 
   1   5  27       12.70       14.98      6.95 o 
   2   5  27        6.18       16.25      8.51 o 
   3   5  27       46.15       44.43     14.06 o 
   4   5  27     1062.22     1018.81     41.30 o 
   5   5  27        7.85       28.77     14.28 o 
   6   5  27      178.48      215.89     23.60 o 
   0   6  27       78.47       85.71     13.48 o 
   1   6  27      752.56      750.42     24.24 o 
   2   6  27      191.85      199.22     15.30 o 
   3   6  27       69.82       79.23     15.39 o 
   4   6  27       72.52       65.70     16.24 o 
   5   6  27      312.47      252.81     25.65 o 
   6   6  27        8.63       49.70     16.10 o 
   1   7  27      112.44      109.14     11.22 o 
   2   7  27       10.83        1.98      8.54 o 
   3   7  27       30.94       51.91     18.43 o 
   4   7  27        0.18        4.60     12.93 o 
   5   7  27       82.65       93.09     18.61 o 
   6   7  27       21.95       48.34     15.22 o 
   0   8  27     1388.06     1164.51     39.62 o 
   1   8  27       24.93       28.82      9.18 o 
   2   8  27      790.45      740.54     28.60 o 
   3   8  27       35.33       60.79     13.75 o 
   4   8  27      158.39      161.11     20.92 o 
   5   8  27       40.51       42.36     15.24 o 
   1   9  27       81.42       73.02     12.82 o 
   2   9  27        1.96       22.29     10.44 o 
   3   9  27       54.62       67.23     14.30 o 
   4   9  27       35.35       67.42     16.65 o 
   5   9  27       74.84      104.62     18.92 o 
   0  10  27        1.40       -3.17     13.36 o 
   1  10  27      271.19      260.50     20.49 o 
   2  10  27       60.55       90.96     13.62 o 
   3  10  27      158.98      172.42     19.28 o 
   4  10  27        1.39       37.56     14.08 o 
   1  11  27       17.44       41.55     12.22 o 
   2  11  27      102.46      122.01     15.22 o 
   3  11  27        7.32       24.94     13.36 o 
   0  12  27       85.48      128.15     28.90 o 
   1  12  27       43.52       61.04     15.09 o 
   2  12  27        8.10       48.30     15.30 o 
   0   0  28     3539.01     3610.45    112.08 o 
   1   0  28       88.52       94.20     12.54 o 
   2   0  28     4954.77     4748.23    183.91 o 
   3   0  28     5590.51     5415.38    276.00 o 
   4   0  28       39.18       24.56     19.50 o 
   5   0  28       10.89       -5.33     16.21 o 
   6   0  28      722.02      536.07     70.72 o 
   7   0  28     1131.82      917.31     62.67 o 
   1   1  28     2997.05     2760.75     45.28 o 
   2   1  28     2663.13     2479.99     49.74 o 
   3   1  28        4.01        1.69     10.64 o 
   4   1  28     2633.34     2321.99     64.25 o 
   5   1  28       82.69       81.85     16.85 o 
   6   1  28       22.98       41.14     14.81 o 
   7   1  28      291.33      315.68     33.46 o 
   0   2  28      371.51      382.35     22.58 o 
   1   2  28      239.82      229.91     11.92 o 
   2   2  28     1133.15     1058.83     31.91 o 
   3   2  28      116.72       91.68     15.65 o 
   4   2  28      721.27      759.50     47.82 o 
   5   2  28      790.62      670.72     35.62 o 
   6   2  28        0.05        1.64     12.57 o 
   7   2  28       14.09       16.52     13.94 o 
   1   3  28        6.02        4.70      6.56 o 
   2   3  28      114.41      142.11     14.68 o 
   3   3  28      119.05      115.01     21.19 o 
   4   3  28      350.76      379.09     27.70 o 
   5   3  28        6.13        7.15     12.52 o 
   6   3  28      209.57      227.64     24.33 o 
   7   3  28        0.25       13.56     13.83 o 
   0   4  28       15.64       24.49     11.06 o 
   1   4  28       27.69       24.08      8.63 o 
   2   4  28     1111.94      972.66     31.59 o 
   3   4  28      263.22      294.63     39.68 o 
   4   4  28      343.68      375.99     28.30 o 
   5   4  28        0.09       -1.45     17.22 o 
   6   4  28       12.40       15.96     13.46 o 
   1   5  28      244.92      247.21     14.53 o 
   2   5  28       71.55       63.43     12.20 o 
   3   5  28      254.84      201.10     26.90 o 
   4   5  28      183.26      172.48     27.39 o 
   5   5  28       82.46       69.02     16.88 o 
   6   5  28        0.00       29.17     14.60 o 
   0   6  28      147.46      130.83     15.64 o 
   1   6  28      712.40      683.05     22.55 o 
   2   6  28        3.61       -2.74      9.10 o 
   3   6  28      197.36      184.74     23.58 o 
   4   6  28      301.55      250.08     24.58 o 
   5   6  28       20.87       21.52     14.38 o 
   6   6  28       25.42       23.49     14.59 o 
   1   7  28      240.29      194.07     14.29 o 
   2   7  28      335.89      283.19     22.66 o 
   3   7  28       67.24       57.67     15.18 o 
   4   7  28     1072.31     1051.24     45.54 o 
   5   7  28      114.78      118.46     19.07 o 
   0   8  28        3.76       10.95     11.08 o 
   1   8  28       13.62       17.89      8.56 o 
   2   8  28       38.98       33.45     10.45 o 
   3   8  28      634.60      627.33     35.98 o 
   4   8  28       44.46       63.94     16.36 o 
   5   8  28       30.28       38.97     18.81 o 
   1   9  28      100.35      104.14     12.38 o 
   2   9  28       37.55       23.78     10.72 o 
   3   9  28       83.55      127.24     19.30 o 
   4   9  28      191.28      160.56     21.09 o 
   0  10  28      186.49      181.51     26.08 o 
   1  10  28      107.22      123.84     13.55 o 
   2  10  28      607.78      541.68     27.33 o 
   3  10  28        2.61        9.20     12.57 o 
   4  10  28      116.21      127.61     19.94 o 
   1  11  28       18.37       49.64     12.98 o 
   2  11  28        6.86       27.27     11.51 o 
   3  11  28        0.45       21.01     13.36 o 
   0  12  28      809.65      862.93     62.92 o 
   1  12  28       84.66       64.08     15.56 o 
   1   1  29        8.22       53.86      8.13 o 
   2   1  29      934.77      958.46     33.50 o 
   3   1  29      334.71      268.26     22.37 o 
   4   1  29       37.87       31.44     13.93 o 
   5   1  29       77.30       62.90     16.09 o 
   6   1  29       22.14       32.88     14.77 o 
   7   1  29      114.46      106.91     19.21 o 
   0   2  29      797.33      748.83     27.59 o 
   1   2  29     1150.12     1090.77     26.34 o 
   2   2  29       69.36       92.86     13.13 o 
   3   2  29       62.87       59.67     13.71 o 
   4   2  29      190.95      156.41     19.82 o 
   5   2  29       13.40       31.27     13.52 o 
   6   2  29       25.18       50.63     15.45 o 
   7   2  29        2.45       11.16     14.14 o 
   1   3  29        1.14       -5.30      6.61 o 
   2   3  29       10.50        4.31      9.49 o 
   3   3  29      294.10      305.74     24.33 o 
   4   3  29      422.49      472.43     30.71 o 
   5   3  29      235.02      228.81     23.97 o 
   6   3  29       20.28       47.25     14.63 o 
   0   4  29     3310.53     3145.57     73.44 o 
   1   4  29      378.55      374.76     18.61 o 
   2   4  29      925.96      887.03     30.48 o 
   3   4  29       47.20       74.91     15.24 o 
   4   4  29      141.80      155.71     20.03 o 
   5   4  29       12.95       13.06     14.05 o 
   6   4  29        0.07       13.08     13.35 o 
   1   5  29       16.06       10.24      7.42 o 
   2   5  29      200.76      227.37     18.41 o 
   3   5  29       53.56       69.22     15.69 o 
   4   5  29      278.10      328.95     27.56 o 
   5   5  29      274.32      272.69     26.59 o 
   6   5  29      241.63      245.93     25.74 o 
   0   6  29        1.80       -4.03      9.52 o 
   1   6  29      352.78      378.82     17.89 o 
   2   6  29       86.97       83.02     13.72 o 
   3   6  29      180.33      180.84     21.23 o 
   4   6  29      306.27      263.38     26.09 o 
   5   6  29       25.89       54.43     16.40 o 
   6   6  29       12.09       21.05     14.00 o 
   1   7  29       97.22       57.56     10.12 o 
   2   7  29      507.11      494.04     26.63 o 
   3   7  29       74.08       79.54     16.67 o 
   4   7  29      269.38      238.74     24.90 o 
   5   7  29       36.75       35.38     15.92 o 
   0   8  29      342.27      343.02     24.75 o 
   1   8  29      190.07      194.70     14.76 o 
   2   8  29      933.95      868.11     35.41 o 
   3   8  29      267.68      308.83     27.19 o 
   4   8  29      191.86      243.24     25.32 o 
   5   8  29        0.06        4.20     13.43 o 
   1   9  29      100.30       90.42     11.89 o 
   2   9  29      145.02      147.16     17.06 o 
   3   9  29        2.38        1.86     13.98 o 
   4   9  29       15.68       22.57     13.94 o 
   0  10  29        0.26       17.93     12.15 o 
   1  10  29       82.03       75.16     13.24 o 
   2  10  29       15.93        9.99     10.86 o 
   3  10  29       55.97       48.14     18.67 o 
   1  11  29       25.34       39.92     11.74 o 
   2  11  29      371.50      411.45     25.26 o 
   0  12  29       19.08       17.81     19.53 o 
   0   0  30     3061.81     2805.73     93.31 o 
   1   0  30       64.29       81.30     23.93 o 
   2   0  30     3999.08     3470.51    115.56 o 
   3   0  30     6924.39     5787.21    177.77 o 
   4   0  30      381.24      312.35     36.73 o 
   5   0  30      138.11      158.19     28.62 o 
   6   0  30      213.83      185.19     31.12 o 
   1   1  30     1125.95     1092.14     26.35 o 
   2   1  30       40.61       40.39     13.54 o 
   3   1  30        0.59       -7.36     10.03 o 
   4   1  30       66.44      105.77     17.88 o 
   5   1  30        0.01        6.12     12.59 o 
   6   1  30      777.40      672.32     37.91 o 
   0   2  30     1061.69     1012.72     33.22 o 
   1   2  30       46.88       57.86      9.00 o 
   2   2  30      104.62       86.41     15.19 o 
   3   2  30        7.12       11.27     11.02 o 
   4   2  30       56.91       37.98     14.66 o 
   5   2  30       45.34       51.51     14.95 o 
   6   2  30       33.10       38.78     20.79 o 
   1   3  30       37.47       39.35      8.63 o 
   2   3  30      234.79      265.43     19.15 o 
   3   3  30      408.73      369.78     50.66 o 
   4   3  30        0.41       12.84     13.48 o 
   5   3  30      277.00      308.84     27.45 o 
   6   3  30       50.56       60.33     16.21 o 
   0   4  30       35.20       44.06     11.86 o 
   1   4  30        0.65        1.43      7.12 o 
   2   4  30       19.68       27.37     10.68 o 
   3   4  30       78.33       64.06     15.30 o 
   4   4  30       70.85       88.86     17.55 o 
   5   4  30      152.53      189.33     22.37 o 
   6   4  30        8.52       -5.13     13.37 o 
   1   5  30        2.82        7.92      7.42 o 
   2   5  30       25.66       16.50     10.32 o 
   3   5  30       77.82       71.96     17.23 o 
   4   5  30        9.20       26.98     14.52 o 
   5   5  30       53.77       67.64     16.52 o 
   6   5  30        6.57       46.34     15.78 o 
   0   6  30      124.20       94.67     14.67 o 
   1   6  30      132.65       84.63     10.66 o 
   2   6  30       27.48       33.00     11.91 o 
   3   6  30      236.64      256.81     24.13 o 
   4   6  30       12.14        1.62     13.26 o 
   5   6  30      122.74      176.75     22.59 o 
   1   7  30      356.74      278.85     16.81 o 
   2   7  30       15.95       25.90     11.37 o 
   3   7  30       13.09       16.49     11.97 o 
   4   7  30        8.93       17.69     12.68 o 
   5   7  30        0.00       24.39     14.48 o 
   0   8  30      356.81      308.71     23.68 o 
   1   8  30        1.02        8.66      8.77 o 
   2   8  30      389.52      315.11     23.34 o 
   3   8  30      537.36      494.04     33.41 o 
   4   8  30        2.73       25.17     14.26 o 
   5   8  30       34.24       44.62     15.42 o 
   1   9  30      181.87      195.27     17.34 o 
   2   9  30        0.76       12.84     12.02 o 
   3   9  30      174.58      160.73     21.96 o 
   4   9  30      138.55      149.43     21.79 o 
   0  10  30        0.02       -7.21     13.49 o 
   1  10  30       45.80       61.92     12.66 o 
   2  10  30      284.53      289.80     23.96 o 
   3  10  30        5.11       23.47     15.00 o 
   1  11  30       15.27       28.00     11.76 o 
   2  11  30       28.84       46.18     14.43 o 
   1   1  31     2273.12     2056.40     62.05 o 
   2   1  31      659.47      563.85     29.19 o 
   3   1  31      890.60      823.77     36.64 o 
   4   1  31        1.43       -2.96     12.35 o 
   5   1  31        0.17       -2.10     13.09 o 
   6   1  31      168.22      218.78     38.28 o 
   0   2  31      539.31      592.62     44.15 o 
   1   2  31      157.28      188.55     12.83 o 
   2   2  31      276.11      275.45     21.60 o 
   3   2  31      477.72      493.74     36.22 o 
   4   2  31      100.79       99.71     19.81 o 
   5   2  31        0.34        1.57     13.72 o 
   6   2  31        3.50       23.16     14.07 o 
   1   3  31        2.03      -10.01      6.68 o 
   2   3  31      202.44      192.44     25.46 o 
   3   3  31      267.14      258.51     24.00 o 
   4   3  31        5.59       17.11     14.31 o 
   5   3  31      235.43      256.06     36.65 o 
   6   3  31        2.60       12.63     13.71 o 
   0   4  31      111.99      165.08     17.07 o 
   1   4  31      169.02      175.09     13.07 o 
   2   4  31        9.04       -0.60      9.55 o 
   3   4  31       12.69       37.06     18.35 o 
   4   4  31        6.72       -0.15     12.88 o 
   5   4  31       38.87       59.04     15.78 o 
   6   4  31        0.09       11.57     13.19 o 
   1   5  31        3.68        5.84      7.60 o 
   2   5  31      356.55      295.76     20.98 o 
   3   5  31       25.30        5.78     12.45 o 
   4   5  31      106.17      117.50     19.19 o 
   5   5  31        8.85       41.68     14.66 o 
   6   5  31       12.21       52.29     15.63 o 
   0   6  31      215.56      194.75     19.17 o 
   1   6  31     1821.09     1474.25     34.46 o 
   2   6  31      153.99      178.44     19.44 o 
   3   6  31       64.42       86.78     17.07 o 
   4   6  31      261.77      295.35     27.01 o 
   5   6  31       98.26      126.27     19.82 o 
   1   7  31      137.96      142.19     13.43 o 
   2   7  31       42.01       26.48     12.03 o 
   3   7  31      150.71      166.85     21.17 o 
   4   7  31       69.64      104.85     18.29 o 
   5   7  31       50.70      104.83     27.91 o 
   0   8  31        0.81       28.49     12.22 o 
   1   8  31       91.27       93.89     13.03 o 
   2   8  31        5.00       20.92     12.31 o 
   3   8  31        0.36       -8.22     12.32 o 
   4   8  31        7.84       16.37     14.37 o 
   1   9  31      179.13      182.19     16.92 o 
   2   9  31        9.85       22.17     12.16 o 
   3   9  31      183.91      177.61     22.84 o 
   4   9  31        2.57       38.79     15.12 o 
   0  10  31      225.88      229.02     25.57 o 
   1  10  31        5.86        9.85     11.11 o 
   2  10  31      104.23      118.89     17.29 o 
   3  10  31       26.02       35.37     14.94 o 
   1  11  31       16.24       57.48     13.36 o 
   0   0  32      602.79      567.16     37.32 o 
   1   0  32        8.28        2.85     10.88 o 
   2   0  32      336.88      250.46     30.17 o 
   3   0  32        0.02      -17.30     20.14 o 
   4   0  32        2.54        0.44     16.29 o 
   5   0  32       27.09       58.78     23.15 o 
   6   0  32      538.10      598.79     51.97 o 
   1   1  32      213.65      254.35     18.25 o 
   2   1  32      479.50      500.02     30.19 o 
   3   1  32      752.50      777.17     36.09 o 
   4   1  32      231.53      265.99     24.65 o 
   5   1  32        9.13       27.86     14.78 o 
   6   1  32      504.19      518.88     34.67 o 
   0   2  32     1339.71     1267.05     39.17 o 
   1   2  32     5765.28     5338.65    106.40 o 
   2   2  32      314.55      369.65     25.30 o 
   3   2  32     1269.80     1136.57     41.58 o 
   4   2  32       30.18       22.23     13.65 o 
   5   2  32      118.55      135.53     20.14 o 
   6   2  32        2.53       28.59     14.66 o 
   1   3  32        4.87        7.98      8.29 o 
   2   3  32      878.95      723.58     29.09 o 
   3   3  32       22.86       17.55     12.16 o 
   4   3  32       29.12       42.18     15.36 o 
   5   3  32       49.93       37.35     23.23 o 
   6   3  32       20.15       45.34     24.86 o 
   0   4  32      773.76      612.54     28.14 o 
   1   4  32      523.88      487.04     19.56 o 
   2   4  32       10.19       20.23     10.56 o 
   3   4  32       18.66       22.34     12.25 o 
   4   4  32       40.87       15.00     13.47 o 
   5   4  32        0.04       12.74     13.96 o 
   6   4  32        0.16        8.00     12.69 o 
   1   5  32       46.72       44.63      9.21 o 
   2   5  32      189.23      183.97     18.02 o 
   3   5  32        0.29      -14.02     11.30 o 
   4   5  32       96.74      110.37     19.47 o 
   5   5  32       31.96       32.29     14.47 o 
   0   6  32      127.65      117.78     17.15 o 
   1   6  32      632.08      526.81     21.48 o 
   2   6  32      152.10      145.87     16.66 o 
   3   6  32       19.80       30.83     14.40 o 
   4   6  32       53.85       88.67     18.19 o 
   5   6  32        0.43       19.91     16.38 o 
   1   7  32        0.10       -3.59      8.94 o 
   2   7  32       36.35       38.71     12.52 o 
   3   7  32      120.43      118.41     19.75 o 
   4   7  32      130.05      175.74     22.34 o 
   5   7  32       84.57      103.88     33.57 o 
   0   8  32      409.14      499.56     48.80 o 
   1   8  32       14.08       38.28     10.88 o 
   2   8  32      207.52      204.26     20.09 o 
   3   8  32        0.19       -6.47     12.76 o 
   4   8  32        0.01       18.13     14.56 o 
   1   9  32        4.27       17.71     10.59 o 
   2   9  32       17.74       40.27     13.04 o 
   3   9  32       27.00       40.91     15.75 o 
   0  10  32      201.14      234.13     26.36 o 
   1  10  32      234.25      225.70     19.22 o 
   2  10  32        0.10       19.35     13.12 o 
   1  11  32       38.52       28.85     12.76 o 
   1   1  33       74.29       82.68     11.30 o 
   2   1  33      374.53      318.08     27.00 o 
   3   1  33       43.21       35.79     13.68 o 
   4   1  33      160.45      137.76     19.03 o 
   5   1  33      215.81      249.97     25.78 o 
   6   1  33        2.99       26.21     14.58 o 
   0   2  33     2700.54     2590.62     82.35 o 
   1   2  33     5055.42     4707.81     84.33 o 
   2   2  33      192.75      233.39     21.28 o 
   3   2  33      325.39      360.39     33.89 o 
   4   2  33      181.93      219.49     23.21 o 
   5   2  33       11.83       12.65     14.03 o 
   6   2  33       30.67       35.04     20.52 o 
   1   3  33       73.72       90.78     11.78 o 
   2   3  33     1192.22     1124.86     40.56 o 
   3   3  33      282.36      231.47     22.94 o 
   4   3  33        5.81       20.51     13.01 o 
   5   3  33       26.09        4.63     14.35 o 
   6   3  33       15.38       28.21     18.97 o 
   0   4  33       54.09      118.13     15.73 o 
   1   4  33      105.60      133.88     13.29 o 
   2   4  33      131.37      128.45     15.65 o 
   3   4  33        0.00        7.33     11.78 o 
   4   4  33      158.32      168.49     21.29 o 
   5   4  33        1.74       -7.82     12.59 o 
   1   5  33      323.75      302.09     22.26 o 
   2   5  33       14.11        2.96     10.82 o 
   3   5  33      108.66       99.76     18.15 o 
   4   5  33      271.62      363.48     29.37 o 
   5   5  33        8.12       26.24     15.15 o 
   0   6  33       10.05       32.79     14.80 o 
   1   6  33      121.54      125.35     12.67 o 
   2   6  33      109.51       94.42     14.79 o 
   3   6  33      190.19      184.80     22.16 o 
   4   6  33        0.60       17.74     14.39 o 
   5   6  33        3.89       -1.21     13.53 o 
   1   7  33        0.07        5.22      9.46 o 
   2   7  33       27.62       36.66     13.14 o 
   3   7  33        0.28       -5.00     12.41 o 
   4   7  33       72.17       65.35     18.62 o 
   0   8  33       88.69       77.99     20.47 o 
   1   8  33        5.54       18.01     10.35 o 
   2   8  33        6.77       18.70     12.28 o 
   3   8  33      170.92      176.27     21.77 o 
   4   8  33        0.36       18.09     14.76 o 
   1   9  33      141.54      140.58     15.80 o 
   2   9  33        2.05        5.06     11.52 o 
   3   9  33       92.26       92.75     18.65 o 
   0  10  33      133.45      179.11     28.13 o 
   1  10  33      120.80       98.42     15.70 o 
   2  10  33       43.60      106.87     16.43 o 
   0   0  34      439.30      451.54     34.82 o 
   1   0  34       78.98       99.94     16.62 o 
   2   0  34      422.42      349.94     35.76 o 
   3   0  34       18.15       15.01     18.00 o 
   4   0  34        0.96       -4.03     16.46 o 
   5   0  34      494.87      434.24     45.20 o 
   6   0  34       26.69       24.54     20.67 o 
   1   1  34      193.08      208.66     15.68 o 
   2   1  34      126.07      116.17     16.82 o 
   3   1  34       79.77       70.47     15.91 o 
   4   1  34        1.36        0.83     13.96 o 
   5   1  34      178.37      203.44     24.38 o 
   6   1  34       11.20       21.01     14.33 o 
   0   2  34      245.02      294.23     21.09 o 
   1   2  34      167.94      264.78     16.97 o 
   2   2  34        0.55        4.86     11.66 o 
   3   2  34        4.23        1.49     18.43 o 
   4   2  34        2.20        8.60     13.19 o 
   5   2  34        8.05       28.58     15.03 o 
   6   2  34       98.81      138.27     22.85 o 
   1   3  34      124.73      102.80     12.46 o 
   2   3  34      512.57      590.16     31.97 o 
   3   3  34      153.34      123.80     18.04 o 
   4   3  34      415.21      445.87     32.15 o 
   5   3  34       55.21       55.99     16.19 o 
   0   4  34     4966.26     4315.20    112.65 o 
   1   4  34     1326.79     1161.05     32.34 o 
   2   4  34       78.05      112.62     21.67 o 
   3   4  34       75.74       88.51     16.63 o 
   4   4  34       58.25       50.21     25.24 o 
   5   4  34        7.07      -11.55     13.35 o 
   1   5  34       92.81      112.74     15.36 o 
   2   5  34      171.48      180.63     20.92 o 
   3   5  34       71.86       53.91     18.54 o 
   4   5  34      414.24      395.04     31.82 o 
   5   5  34       37.90       58.18     17.01 o 
   0   6  34       63.28       56.80     15.57 o 
   1   6  34      126.60      121.44     15.52 o 
   2   6  34        0.12        6.34     10.64 o 
   3   6  34       90.69       89.40     18.03 o 
   4   6  34      206.01      253.24     26.13 o 
   5   6  34        4.75       22.96     15.92 o 
   1   7  34        2.35       12.33     11.02 o 
   2   7  34        8.52       12.85     12.05 o 
   3   7  34      217.17      217.53     23.25 o 
   4   7  34       20.39       40.31     15.82 o 
   0   8  34      214.11      229.07     25.02 o 
   1   8  34        2.21       18.86     10.42 o 
   2   8  34      120.08      113.66     22.58 o 
   3   8  34       47.29       81.14     17.31 o 
   4   8  34        3.55       17.97     14.79 o 
   1   9  34        6.63       27.37     11.19 o 
   2   9  34       40.83       41.85     13.58 o 
   3   9  34        0.01       17.78     14.48 o 
   0  10  34       31.63       46.85     15.94 o 
   1  10  34      154.15      180.09     17.80 o 
   2  10  34      291.40      320.62     25.71 o 
   1   1  35       64.76       74.56     11.21 o 
   2   1  35        0.62        5.97     11.50 o 
   3   1  35        0.02       28.52     12.67 o 
   4   1  35       30.93       49.95     15.73 o 
   5   1  35        8.05       -3.72     15.76 o 
   6   1  35       56.08       68.90     17.20 o 
   0   2  35       51.71       87.10     16.68 o 
   1   2  35        5.64       16.04      9.10 o 
   2   2  35       95.73       68.25     15.26 o 
   3   2  35       28.27       52.74     14.79 o 
   4   2  35       14.05       13.37     15.27 o 
   5   2  35       18.33       33.54     14.63 o 
   1   3  35       96.02      107.93     12.77 o 
   2   3  35        2.51       21.08     12.68 o 
   3   3  35       17.01       57.48     14.57 o 
   4   3  35        7.97       31.53     14.52 o 
   5   3  35      157.31      169.59     22.70 o 
   0   4  35      372.70      501.35     31.55 o 
   1   4  35      439.64      450.13     24.85 o 
   2   4  35       70.64      108.49     17.48 o 
   3   4  35       38.01       45.14     14.09 o 
   4   4  35        7.54      -14.73     12.60 o 
   5   4  35       32.46       48.36     17.44 o 
   1   5  35      367.07      359.22     23.05 o 
   2   5  35      158.95      178.14     29.50 o 
   3   5  35       41.64       52.38     17.76 o 
   4   5  35       45.56      104.11     18.61 o 
   5   5  35       15.04        6.22     14.90 o 
   0   6  35       51.95       66.71     16.92 o 
   1   6  35       63.53       54.02     13.29 o 
   2   6  35      220.52      174.61     21.16 o 
   3   6  35       39.66       37.34     15.35 o 
   4   6  35        2.47        5.88     14.05 o 
   1   7  35       51.04       39.11     13.21 o 
   2   7  35       11.44       21.44     12.44 o 
   3   7  35        8.67       15.66     14.14 o 
   4   7  35        0.01       28.66     15.57 o 
   0   8  35      334.94      310.02     28.75 o 
   1   8  35       20.69       55.02     13.60 o 
   2   8  35      275.74      283.09     22.78 o 
   3   8  35       32.65       79.10     17.34 o 
   1   9  35      167.05      244.62     26.00 o 
   2   9  35       32.14       44.20     14.27 o 
   0  10  35       40.92       26.59     25.91 o 
   1  10  35        8.19       46.15     15.76 o 
   0   0  36      209.72      221.24     41.02 o 
   1   0  36      304.87      335.47     27.18 o 
   2   0  36        2.03        2.18     16.89 o 
   3   0  36      179.05      183.57     29.84 o 
   4   0  36      169.67      182.55     31.18 o 
   5   0  36       16.04       13.39     20.78 o 
   1   1  36       72.41       74.32     11.38 o 
   2   1  36       60.34       72.40     15.31 o 
   3   1  36        7.94       13.12     12.48 o 
   4   1  36       67.05       89.60     17.43 o 
   5   1  36        1.04       23.97     14.34 o 
   0   2  36      282.41      278.43     25.02 o 
   1   2  36      809.00      771.75     34.14 o 
   2   2  36      121.28      119.13     17.39 o 
   3   2  36       19.38       22.33     12.95 o 
   4   2  36        3.28        5.33     12.93 o 
   5   2  36       11.59       33.97     15.56 o 
   1   3  36        2.86       20.20     10.89 o 
   2   3  36      316.49      282.89     25.37 o 
   3   3  36      137.96      143.27     19.19 o 
   4   3  36        3.61        9.21     13.72 o 
   5   3  36       20.91       23.61     15.37 o 
   0   4  36     2640.80     2387.00     73.74 o 
   1   4  36     1358.12     1267.12     39.06 o 
   2   4  36      105.56      103.44     18.90 o 
   3   4  36      628.29      643.52     36.61 o 
   4   4  36        8.42       14.97     13.97 o 
   5   4  36       61.53       50.90     16.42 o 
   1   5  36      531.98      505.43     30.79 o 
   2   5  36       63.86       65.32     15.35 o 
   3   5  36       39.90       48.62     15.26 o 
   4   5  36       19.62       58.48     16.60 o 
   5   5  36       13.05       30.71     16.07 o 
   0   6  36      399.70      287.27     27.89 o 
   1   6  36      286.05      255.11     21.11 o 
   2   6  36      258.76      240.46     24.15 o 
   3   6  36      443.39      433.82     32.47 o 
   4   6  36        2.49       30.89     15.73 o 
   1   7  36       63.23       60.39     13.61 o 
   2   7  36       57.46       33.40     14.15 o 
   3   7  36       45.92       41.95     15.42 o 
   4   7  36       30.79       42.11     18.83 o 
   0   8  36       11.28       30.81     16.46 o 
   1   8  36       16.45       39.13     13.31 o 
   2   8  36        3.98       24.86     20.04 o 
   3   8  36      136.98      159.72     24.89 o 
   1   9  36       75.76      123.36     19.69 o 
   2   9  36        2.44       16.54     14.48 o 
   1   1  37       36.10       45.65     10.57 o 
   2   1  37        4.47        2.09     11.88 o 
   3   1  37        3.62        9.59     11.78 o 
   4   1  37       16.82       24.17     14.21 o 
   5   1  37        0.23       -3.96     13.56 o 
   0   2  37        0.07       19.52     17.81 o 
   1   2  37       37.33       71.70     13.55 o 
   2   2  37      510.84      427.25     29.23 o 
   3   2  37      158.81      145.14     19.55 o 
   4   2  37        0.04        0.93     19.10 o 
   5   2  37        1.01       23.49     15.66 o 
   1   3  37        6.95       23.55     11.10 o 
   2   3  37      608.71      608.64     36.38 o 
   3   3  37       27.38       27.19     13.78 o 
   4   3  37        0.87       15.81     13.41 o 
   5   3  37        0.20       28.32     14.64 o 
   0   4  37        1.65       66.72     16.84 o 
   1   4  37       68.54       82.11     14.95 o 
   2   4  37       44.14       75.64     17.47 o 
   3   4  37       36.59       25.56     14.13 o 
   4   4  37       60.23       82.70     17.87 o 
   5   4  37       11.36       33.53     16.07 o 
   1   5  37       40.69       69.12     13.93 o 
   2   5  37       37.76       37.97     14.30 o 
   3   5  37       48.82       63.47     16.23 o 
   4   5  37      267.25      327.39     29.24 o 
   0   6  37       27.47       48.59     19.61 o 
   1   6  37        0.02       16.09     11.49 o 
   2   6  37      298.87      328.16     27.84 o 
   3   6  37      209.81      206.26     24.19 o 
   4   6  37        0.04       31.39     16.11 o 
   1   7  37      263.46      268.36     26.15 o 
   2   7  37      258.18      270.75     25.54 o 
   3   7  37       23.23       56.55     16.58 o 
   0   8  37      215.12      199.61     43.29 o 
   1   8  37       55.25       44.23     26.44 o 
   2   8  37      110.28       74.08     16.78 o 
   1   9  37      101.15      211.68     26.79 o 
   0   0  38      158.36      115.08     31.00 o 
   1   0  38      215.38      217.96     23.47 o 
   2   0  38      137.96      165.81     28.40 o 
   3   0  38       10.34       45.00     21.19 o 
   4   0  38      322.78      346.09     42.50 o 
   5   0  38      266.60      307.50     77.68 o 
   1   1  38      168.45      189.95     17.38 o 
   2   1  38        5.30        2.74     11.77 o 
   3   1  38       98.17      116.22     23.58 o 
   4   1  38       65.32       55.67     15.89 o 
   5   1  38        3.32       24.92     14.68 o 
   0   2  38       16.77       19.37     16.95 o 
   1   2  38       67.91       88.02     13.69 o 
   2   2  38      211.99      256.56     23.88 o 
   3   2  38      273.43      210.78     26.42 o 
   4   2  38      180.94      165.57     21.80 o 
   5   2  38        4.37       29.71     15.45 o 
   1   3  38        2.76        0.57     10.68 o 
   2   3  38       21.86       16.52     13.23 o 
   3   3  38        7.42       30.19     14.11 o 
   4   3  38       51.90       75.88     17.61 o 
   5   3  38       16.03       30.65     16.75 o 
   0   4  38     1123.24     1081.05     56.44 o 
   1   4  38       22.03       14.05     11.33 o 
   2   4  38       32.01       41.07     14.58 o 
   3   4  38        5.89       28.58     14.54 o 
   4   4  38       11.98       35.15     15.83 o 
   1   5  38       12.59       30.17     12.22 o 
   2   5  38       29.48       36.01     14.33 o 
   3   5  38       12.46       28.76     14.54 o 
   4   5  38       89.03      113.91     27.51 o 
   0   6  38      632.34      525.85     37.09 o 
   1   6  38      144.37      142.82     19.31 o 
   2   6  38      653.39      611.21     36.15 o 
   3   6  38      116.63       92.49     25.89 o 
   1   7  38      161.49      162.94     22.32 o 
   2   7  38       19.42       26.15     14.44 o 
   3   7  38      245.58      311.51     29.47 o 
   0   8  38       83.99       40.07     16.69 o 
   1   8  38        0.00        3.79     13.07 o 
   2   8  38        0.45       42.88     14.48 o 
   1   1  39      203.98      210.07     23.83 o 
   2   1  39        0.07       -4.49     10.89 o 
   3   1  39      250.54      233.65     24.04 o 
   4   1  39       83.92      100.08     22.96 o 
   5   1  39      100.21      125.11     23.07 o 
   0   2  39       64.40      118.21     31.83 o 
   1   2  39        3.78       11.13     10.95 o 
   2   2  39      101.28      109.90     17.40 o 
   3   2  39        3.12       14.23     13.79 o 
   4   2  39        6.56        6.09     13.79 o 
   1   3  39       13.08       25.23     11.98 o 
   2   3  39      175.06      210.14     25.88 o 
   3   3  39        0.23        1.75     16.64 o 
   4   3  39       50.85       62.60     16.77 o 
   0   4  39       79.88      130.29     28.31 o 
   1   4  39        9.18       38.05     13.39 o 
   2   4  39       14.51        8.05     12.47 o 
   3   4  39       44.75       58.50     16.31 o 
   4   4  39       21.66       57.53     18.94 o 
   1   5  39        6.20       -0.11     12.20 o 
   2   5  39        0.93       18.03     14.57 o 
   3   5  39        5.49       -2.89     15.83 o 
   4   5  39       15.83       31.57     15.84 o 
   0   6  39      323.11      280.44     77.77 o 
   1   6  39        0.31       16.86     14.84 o 
   2   6  39      118.15      123.24     24.08 o 
   3   6  39       70.51       69.27     17.32 o 
   1   7  39      121.28      117.42     17.62 o 
   2   7  39      125.44      155.08     21.34 o 
   0   8  39      292.07      221.19     33.61 o 
   1   8  39      269.47      297.64     26.63 o 
   0   0  40       55.87       36.75     25.80 o 
   1   0  40      182.07      179.29     28.65 o 
   2   0  40      109.56      115.41     25.19 o 
   3   0  40      627.05      629.10     51.59 o 
   4   0  40       93.69      136.79     28.96 o 
   1   1  40      203.31      266.47     23.44 o 
   2   1  40        5.87       37.93     13.93 o 
   3   1  40       44.20       70.81     17.63 o 
   4   1  40        4.40       22.23     13.92 o 
   0   2  40      112.66       98.19     43.06 o 
   1   2  40       41.91       54.93     14.93 o 
   2   2  40        1.32       19.71     13.51 o 
   3   2  40        5.12       23.60     14.51 o 
   4   2  40       10.55       35.49     15.50 o 
   1   3  40        3.79       19.81     12.53 o 
   2   3  40       34.38       39.91     14.26 o 
   3   3  40        1.62       10.12     13.48 o 
   4   3  40       28.81       50.58     15.60 o 
   0   4  40       94.71      106.17     23.55 o 
   1   4  40       20.92        5.20     12.73 o 
   2   4  40       37.69       34.04     13.89 o 
   3   4  40       11.26        5.86     13.35 o 
   4   4  40       21.97       36.92     15.72 o 
   1   5  40       42.21       77.85     16.77 o 
   2   5  40       30.20       47.22     15.81 o 
   3   5  40       66.83      101.42     18.73 o 
   0   6  40      124.69      139.21     28.03 o 
   1   6  40      647.62      680.73     37.08 o 
   2   6  40       15.98       39.73     15.00 o 
   3   6  40       90.01      137.72     21.31 o 
   1   7  40       48.84       97.40     24.26 o 
   2   7  40        2.71       16.71     14.06 o 
   0   8  40      124.11      200.64     45.29 o 
   1   1  41       81.87      103.83     19.38 o 
   2   1  41       15.05       26.71     18.67 o 
   3   1  41       75.07      108.66     18.42 o 
   4   1  41        1.36       -9.39     12.59 o 
   0   2  41      165.69      181.74     27.76 o 
   1   2  41        4.50       12.19     13.92 o 
   2   2  41      188.30      212.95     22.67 o 
   3   2  41       36.41       37.51     19.42 o 
   4   2  41      134.54      174.99     27.74 o 
   1   3  41        0.27       22.81     15.37 o 
   2   3  41       15.01       17.32     13.95 o 
   3   3  41      108.90      170.96     21.63 o 
   4   3  41        4.46       43.98     15.33 o 
   0   4  41       29.14       72.39     25.06 o 
   1   4  41       41.07       44.33     14.79 o 
   2   4  41      132.53      174.39     21.00 o 
   3   4  41       28.49       51.66     16.26 o 
   1   5  41        7.00       39.07     14.84 o 
   2   5  41        0.74       42.90     15.31 o 
   3   5  41        0.55       14.20     14.57 o 
   0   6  41        5.29       37.31     25.80 o 
   1   6  41      423.39      536.60     33.48 o 
   2   6  41       61.24       82.18     23.51 o 
   1   7  41       66.00       71.50     16.93 o 
   0   0  42      212.70      176.51     41.58 o 
   1   0  42       19.38       28.77     27.10 o 
   2   0  42      141.90      159.72     29.28 o 
   3   0  42       24.12        6.13     19.71 o 
   4   0  42        0.00       15.48     20.31 o 
   1   1  42       33.67       60.92     21.32 o 
   2   1  42       80.35      126.01     18.56 o 
   3   1  42      232.75      218.82     23.96 o 
   4   1  42       12.43       41.21     15.50 o 
   0   2  42       40.42       56.36     27.10 o 
   1   2  42      129.46      154.14     23.10 o 
   2   2  42       66.93       86.68     17.04 o 
   3   2  42        1.75       18.27     13.80 o 
   1   3  42       14.47       29.70     15.10 o 
   2   3  42        4.59        7.37     13.44 o 
   3   3  42        0.38        8.03     13.77 o 
   0   4  42       35.90       25.48     19.49 o 
   1   4  42        6.32       36.47     16.38 o 
   2   4  42        3.56       40.23     14.98 o 
   3   4  42        1.22        8.80     14.06 o 
   1   5  42        3.05        9.20     14.85 o 
   2   5  42      222.85      237.67     24.94 o 
   0   6  42       61.43       65.33     33.97 o 
   1   6  42       16.15       32.64     14.13 o 
   1   1  43       49.99       99.64     23.89 o 
   2   1  43        2.18       24.48     14.69 o 
   3   1  43        3.44       47.37     15.41 o 
   0   2  43       28.99       25.87     25.61 o 
   1   2  43        0.32       12.77     17.45 o 
   2   2  43       40.12       71.68     16.50 o 
   3   2  43       23.33       36.44     15.33 o 
   1   3  43      116.23      189.46     29.47 o 
   2   3  43        1.53       34.27     14.49 o 
   3   3  43      165.67      236.95     25.21 o 
   0   4  43       41.89       68.86     31.74 o 
   1   4  43       74.56      126.41     22.01 o 
   2   4  43       99.86      129.67     19.37 o 
   1   5  43       10.61       36.90     16.82 o 
   2   5  43       50.21       64.89     16.88 o 
   0   6  43        0.81       22.83     33.78 o 
   0   0  44      117.12      145.33     35.82 o 
   1   0  44        0.21        7.61     24.50 o 
   2   0  44        6.48       22.83     20.08 o 
   3   0  44      243.45      247.38     46.77 o 
   1   1  44        3.40        5.73     16.84 o 
   2   1  44       21.66       30.91     14.71 o 
   3   1  44       18.91       24.91     26.36 o 
   0   2  44        0.06       38.57     21.90 o 
   1   2  44       20.59       38.89     18.63 o 
   2   2  44       83.45      116.18     19.57 o 
   1   3  44        3.07       54.92     20.75 o 
   2   3  44      130.41      145.83     19.83 o 
   0   4  44        6.21       55.13     30.81 o 
   1   4  44        0.30       65.97     21.65 o 
   2   4  44       26.27       37.53     17.68 o 
   1   5  44       27.01       38.27     22.37 o 
   1   1  45      107.44      158.13     27.80 o 
   2   1  45        1.54       25.20     14.59 o 
   0   2  45      318.53      396.46     56.42 o 
   1   2  45      361.79      502.64     46.38 o 
   2   2  45       23.66       23.95     16.42 o 
   1   3  45       69.15      110.65     25.16 o 
   0   4  45      203.43      323.33     52.90 o 
   1   4  45       34.65       26.82     20.66 o 
   1   0  46       15.82       25.24     28.77 o 
   1   1  46        4.38       39.71     20.92 o 
   0   2  46       95.16      154.80     39.53 o 
   1   2  46      808.24     1159.43    107.65 o 
                                                 
